# Supplementary material for: ﻿Two new species of genus Labronema Thorne, 1939 (Nematoda, Dorylaimidae) from natural parks of Vietnam with an identification key to the species with a medium-sized odontostyle
Source: Zookeys. 2024 Oct 11;1215:1–26. doi: 10.3897/zookeys.1215.128183 (PMC11489713; doi:10.3897/zookeys.1215.128183)
Supplement: XML Treatment for Labronema porosum [file zookeys.1215.128183-treatment1.xml]

<!DOCTYPE tp:taxon-treatment
  PUBLIC "-//TaxonX//DTD Taxonomic Treatment Publishing DTD v0 20100105//EN" "tax-treatment-NSO.dtd">
<tp:taxon-treatment xmlns:tp="http://www.plazi.org/taxpub"><tp:treatment-meta><kwd-group><label>Taxon classification</label><kwd>
              <named-content content-type="kingdom">Animalia</named-content>
            </kwd><kwd>
              <named-content content-type="order">Dorylaimida</named-content>
            </kwd><kwd>
              <named-content content-type="family">Dorylaimidae</named-content>
            </kwd></kwd-group><mixed-citation publication-type="journal"><person-group><name><surname>Vu</surname><given-names>Tam T. T.</given-names></name><name><surname>Elshishka</surname><given-names>Milka</given-names></name><name><surname>Nguyen</surname><given-names>Anh D.</given-names></name><name><surname>Le</surname><given-names>Thi Mai Linh</given-names></name><name><surname>Mladenov</surname><given-names>Aleksandar</given-names></name><name><surname>Peneva</surname><given-names>Vlada</given-names></name></person-group><article-title>﻿Two new species of genus <italic><tp:taxon-name><tp:taxon-name-part taxon-name-part-type="genus" reg="Labronema">Labronema</tp:taxon-name-part></tp:taxon-name></italic> Thorne, 1939 (<tp:taxon-name><tp:taxon-name-part taxon-name-part-type="phylum">Nematoda</tp:taxon-name-part></tp:taxon-name>, <tp:taxon-name><tp:taxon-name-part taxon-name-part-type="family">Dorylaimidae</tp:taxon-name-part></tp:taxon-name>) from natural parks of Vietnam with an identification key to the species with a medium-sized odontostyle</article-title><source>Zookeys</source><day>11</day><month>10</month><year>2024</year><volume>1215</volume><fpage>1</fpage><lpage>26</lpage><pub-id pub-id-type="doi">10.3897/zookeys.1215.128183</pub-id></mixed-citation></tp:treatment-meta><tp:nomenclature><label>﻿</label><tp:taxon-name>
            <object-id xmlns:xlink="http://www.w3.org/1999/xlink" content-type="arpha" xlink:type="simple">C080CB1A-6C3D-56C3-92BD-04E5B29E615D</object-id>
            <tp:taxon-name-part taxon-name-part-type="genus" reg="Labronema">Labronema</tp:taxon-name-part>
            <tp:taxon-name-part taxon-name-part-type="species" reg="porosum">porosum</tp:taxon-name-part>
            <object-id xmlns:xlink="http://www.w3.org/1999/xlink" content-type="zoobank" xlink:type="simple">https://zoobank.org/8C545ECD-4517-47DB-BD84-43D2A9F1DD28</object-id>
          </tp:taxon-name><tp:taxon-status xmlns:xlink="http://www.w3.org/1999/xlink" xlink:type="simple">sp. nov.</tp:taxon-status><tp:nomenclature-citation-list><tp:nomenclature-citation><tp:taxon-name>
                <tp:taxon-name-part taxon-name-part-type="genus" reg="Labronema">Labronema</tp:taxon-name-part>
                <tp:taxon-name-part taxon-name-part-type="species" reg="glandosum">glandosum</tp:taxon-name-part>
              </tp:taxon-name><comment>sensu <xref ref-type="bibr" rid="B36">Vu and Nguyen (2013)</xref>.</comment></tp:nomenclature-citation></tp:nomenclature-citation-list></tp:nomenclature><tp:treatment-sec sec-type="material" id="SECID0ETHAE"><title>Material examined.</title><p>Five females from the Natural Reserve Du Gia (Bac Me District, Ha Giang Province) in good condition.</p></tp:treatment-sec><tp:treatment-sec sec-type="description" id="SECID0EYHAE"><title>Description.</title><p><bold>Females</bold> (for measurements see Table <xref ref-type="table" rid="T1">1</xref>, Figs <xref ref-type="fig" rid="F1">1</xref>–<xref ref-type="fig" rid="F3">3</xref>) Nematodes of a medium size. Body cylindrical, slightly ventrally curved after fixation. Cuticle three layered, especially obvious at caudal region, outer layer thin, intermediate – much thicker than the outer one, particularly at the caudal region; inner layer much thinner than the intermediate layer, especially distinct at the caudal region; cuticle 4–7 μm thick at anterior region, 5–7 μm at mid-body, and 7–9 μm posterior to anus. The intermediate layer with longitudinal striations seen at a certain optical section. Ventral and lateral pores conspicuous, present along the whole body, between fifth and sixth ventral pore a rudimentary duct was observed (at 95–112 µm from anterior end); dorsal pores 5–7 at anterior end. Lip region truncated, laterally weakly angular, offset by an appreciable constriction, 2.8–3.1 times wider than high, less than one-third (23–28%) of body diameter at pharynx base. Lips separated, outer labial and cephalic papillae very low, inner labial papillae slightly protruding. Amphid with stirrup-shaped fovea; its aperture 9–10.5 μm wide, occupying two-fifths to almost one-half (39–47%) of lip region diameter. Cheilostom nearly cylindrical, with thick walls. A peculiar cuticular fold present on the dorsal site of stoma, its posterior end reaching the guide ring. Odontostyle strong, 5–6 times as long as broad, 1.4–1.6 times longer than lip region diameter, and 1.7–1.9% of total body length. Odontophore rod-like; 1.1–1.2 times odontostyle length. Pharynx conspicuously muscular, with its slender portion enlarging very gradually, the basal expansion 220–237 μm long, 45–47% of pharynx length; dorsal nucleus (<abbrev xmlns:xlink="http://www.w3.org/1999/xlink" xlink:title="dorsal nucleus" id="ABBRID0EMIAE" xlink:type="simple">DN</abbrev>) at 56–60% of pharyngeal length (<italic>n</italic> = 3). Pharyngo-intestinal junction well developed; cardia with conical projection into the intestinal lumen, measuring 46–59 × 20–25 μm. Prerectum 1.9–2.0 and rectum 1–1.2 times longer than anal body diameter. Genital system di-ovarian, with both branches well and equally developed. Ovaries large, reaching oviduct/uterus junction, with oocytes first in two or more rows and then in a single row, anterior 161–229 μm and posterior ovary 170–249 μm long, respectively. Anterior oviduct 97–180 μm long and posterior 70–120 μm long (<italic>n</italic> = 3), respectively or 1.0–2.1 and 0.7–1.4 times longer than body diameter, <italic>pars dilatata oviductus</italic> weakly developed, sphincter at oviduct/uterus junction 7–8 μm long, not cuticularised. Uteri not differentiated, tubular, sperm not present in them, anterior uterus 114–125 μm long, posterior uterus 95–100 μm long or slightly longer than the body diameter. Uterine egg observed in one female (107 × 53 μm). Vagina extending inwards to 37–45% of the body diameter: <italic>pars proximalis vaginae</italic> measuring 20–24 × 17–20 μm, surrounded by weakly developed musculature, <italic>pars refringens</italic> consisting of two small triangular sclerotized pieces (lateral view), with a combined width of 17–20 μm; <italic>pars distalis</italic> 7.5–9.0 μm long. Vulva a longitudinal slit, 8–10 µm long. Tail short, rounded. Hyaline part of tail 11–17 μm thick or 40–65% of total tail length.</p><fig id="F1" position="float" orientation="portrait"><object-id xmlns:xlink="http://www.w3.org/1999/xlink" content-type="doi" xlink:type="simple">10.3897/zookeys.1215.128183.figure1</object-id><object-id xmlns:xlink="http://www.w3.org/1999/xlink" content-type="arpha" xlink:type="simple">D07098EB-9009-5E88-9175-E4B5DCC142CA</object-id><label>Figure 1.</label><caption><p>Line drawings of <italic><tp:taxon-name><tp:taxon-name-part taxon-name-part-type="genus" reg="Labronema">Labronema</tp:taxon-name-part><tp:taxon-name-part taxon-name-part-type="species" reg="porosum">porosum</tp:taxon-name-part></tp:taxon-name></italic> sp. nov. female <bold>A, C, D, G</bold> lip region (C holotype) <bold>B, F</bold> amphids (B holotype) <bold>E</bold> pharyngo-intestinal junction (holotype) <bold>H, I</bold> tail ends (H holotype) <bold>J</bold> vulval region <bold>K</bold> anterior genital branch (holotype). Scale bars: 25 µm (<bold>A–J</bold>); 50 µm (<bold>K</bold>).</p></caption><graphic xmlns:xlink="http://www.w3.org/1999/xlink" xlink:href="zookeys-1215-001_article-128183__-g001.jpg" position="float" orientation="portrait" xlink:type="simple" id="oo_1152223.jpg"><uri content-type="original_file" xlink:type="simple">https://binary.pensoft.net/fig/1152223</uri></graphic></fig><table-wrap id="T1" position="float" orientation="portrait"><label>Table 1.</label><caption><p>Measurements of females of <italic><tp:taxon-name><tp:taxon-name-part taxon-name-part-type="genus" reg="Labronema">Labronema</tp:taxon-name-part><tp:taxon-name-part taxon-name-part-type="species" reg="porosum">porosum</tp:taxon-name-part></tp:taxon-name></italic> sp. nov. and females and males of <italic><tp:taxon-name><tp:taxon-name-part taxon-name-part-type="genus" reg="Labronema">Labronema</tp:taxon-name-part><tp:taxon-name-part taxon-name-part-type="species" reg="bidoupense">bidoupense</tp:taxon-name-part></tp:taxon-name></italic> sp. nov. from Vietnam. All measurements are in μm (except L in mm), and in the form mean ± standard deviation with range.</p></caption><table id="TID0EFPBG" rules="all"><tbody><tr><th rowspan="1" colspan="1">Character</th><th rowspan="1" colspan="2"><italic><tp:taxon-name><tp:taxon-name-part taxon-name-part-type="genus" reg="Labronema">L.</tp:taxon-name-part><tp:taxon-name-part taxon-name-part-type="species" reg="porosum">porosum</tp:taxon-name-part></tp:taxon-name></italic> sp. nov.</th><th rowspan="1" colspan="3"><italic><tp:taxon-name><tp:taxon-name-part taxon-name-part-type="genus" reg="Labronema">L.</tp:taxon-name-part><tp:taxon-name-part taxon-name-part-type="species" reg="bidoupense">bidoupense</tp:taxon-name-part></tp:taxon-name></italic> sp. nov.</th></tr><tr><th rowspan="1" colspan="1">Type</th><th rowspan="1" colspan="1">holotype</th><th rowspan="1" colspan="1">paratypes</th><th rowspan="1" colspan="1">holotype</th><th rowspan="1" colspan="2">paratypes</th></tr><tr><td rowspan="1" colspan="1">
                    <bold>Number of specimens</bold>
                  </td><td rowspan="1" colspan="1">♀</td><td rowspan="1" colspan="1">4 ♀♀</td><td rowspan="1" colspan="1">♀</td><td rowspan="1" colspan="1">5 ♀♀</td><td rowspan="1" colspan="1">6 ♂♂</td></tr><tr><td rowspan="1" colspan="1">L</td><td rowspan="1" colspan="1">1.94</td><td rowspan="1" colspan="1">1.95 ± 0.1 (1.92–2.02)</td><td rowspan="1" colspan="1">1.59</td><td rowspan="1" colspan="1">1.90 ± 0.1 (1.77–2.04)</td><td rowspan="1" colspan="1">1.72 ± 0.2 (1.41–1.96)</td></tr><tr><td rowspan="1" colspan="1">a</td><td rowspan="1" colspan="1">22.5</td><td rowspan="1" colspan="1">19.7 ± 2.1 (18.2–21.1)</td><td rowspan="1" colspan="1">23.4</td><td rowspan="1" colspan="1">22.4 ± 1.0 (20.9–23.3)</td><td rowspan="1" colspan="1">22.6 ± 2.2 (19.7–25)</td></tr><tr><td rowspan="1" colspan="1">b</td><td rowspan="1" colspan="1">3.8</td><td rowspan="1" colspan="1">4.0 ± 0.1 (3.9–4.0)</td><td rowspan="1" colspan="1">3.6</td><td rowspan="1" colspan="1">4.0 ± 0.1 (3.8–4.1)</td><td rowspan="1" colspan="1">4.1 ± 0.3 (3.6–4.5)</td></tr><tr><td rowspan="1" colspan="1">c</td><td rowspan="1" colspan="1">75.4</td><td rowspan="1" colspan="1">73.5 ± 5.9 (69.3–77.6)</td><td rowspan="1" colspan="1">58.9</td><td rowspan="1" colspan="1">69.2 ± 8.2 (57.8–77.2)</td><td rowspan="1" colspan="1">62.9 ± 3.1 (58.8–67.8)</td></tr><tr><td rowspan="1" colspan="1">c’</td><td rowspan="1" colspan="1">0.6</td><td rowspan="1" colspan="1">0.5 ± 0.1 (0.5–0.6)</td><td rowspan="1" colspan="1">0.6</td><td rowspan="1" colspan="1">0.6 ± 0.1 (0.5–0.6)</td><td rowspan="1" colspan="1">0.5 ± 0.03 (0.5–0.6)</td></tr><tr><td rowspan="1" colspan="1">V%</td><td rowspan="1" colspan="1">53</td><td rowspan="1" colspan="1">50.9 ± 1.6 (48.5–52)</td><td rowspan="1" colspan="1">57</td><td rowspan="1" colspan="1">55. 6 ± 1.2 (54–57)</td><td rowspan="1" colspan="1">–</td></tr><tr><td rowspan="1" colspan="1">Lip region diameter</td><td rowspan="1" colspan="1">24</td><td rowspan="1" colspan="1">23.4 ± 0.8 (22–24)</td><td rowspan="1" colspan="1">26</td><td rowspan="1" colspan="1">26.3 ± 0.9 (25–28)</td><td rowspan="1" colspan="1">23.9 ± 1.0 (23–26)</td></tr><tr><td rowspan="1" colspan="1">Odontostyle length</td><td rowspan="1" colspan="1">37</td><td rowspan="1" colspan="1">35.9 ± 0.9 (35–37)</td><td rowspan="1" colspan="1">39</td><td rowspan="1" colspan="1">38.3 ± 0.7 (37.5–39)</td><td rowspan="1" colspan="1">34.5 ± 1.0 (33–36)</td></tr><tr><td rowspan="1" colspan="1">Odontophore length</td><td rowspan="1" colspan="1">42</td><td rowspan="1" colspan="1">42.2 ± 2.0 (40–44)</td><td rowspan="1" colspan="1">42</td><td rowspan="1" colspan="1">43; 43; 43</td><td rowspan="1" colspan="1">50.7 ± 1.8 (48–53.5)</td></tr><tr><td rowspan="1" colspan="1">Guiding ring</td><td rowspan="1" colspan="1">21</td><td rowspan="1" colspan="1">20.7 ± 0.4 (20–21)</td><td rowspan="1" colspan="1">22</td><td rowspan="1" colspan="1">22.5 ± 0.4 (22–23)</td><td rowspan="1" colspan="1">20.1 ± 1.3 (18–21)</td></tr><tr><td rowspan="1" colspan="1">Neck length</td><td rowspan="1" colspan="1">510.5</td><td rowspan="1" colspan="1">491.1 ± 8.4 (484–500)</td><td rowspan="1" colspan="1">443</td><td rowspan="1" colspan="1">470.9 ± 11.9 (458–487)</td><td rowspan="1" colspan="1">422.9 ± 22.8 (388.5–450)</td></tr><tr><td rowspan="1" colspan="6">Body diameter at:</td></tr><tr><td rowspan="1" colspan="1">- Pharynx base</td><td rowspan="1" colspan="1">85</td><td rowspan="1" colspan="1">93.7 ± 10.2 (82.5–103)</td><td rowspan="1" colspan="1">68</td><td rowspan="1" colspan="1">78.3 ± 2.4 (76–81)</td><td rowspan="1" colspan="1">71.7 ± 7.5 (57–77)</td></tr><tr><td rowspan="1" colspan="1">- Mid - body</td><td rowspan="1" colspan="1">86</td><td rowspan="1" colspan="1">101.5 ± 8.3 (91–111)</td><td rowspan="1" colspan="1">68</td><td rowspan="1" colspan="1">84.9 ± 3.5 (80.5–90)</td><td rowspan="1" colspan="1">76.7 ± 10.9 (59–89.5)</td></tr><tr><td rowspan="1" colspan="1">- Anus/cloacal aperture</td><td rowspan="1" colspan="1">45</td><td rowspan="1" colspan="1">51.4 ± 4.9 (48–55)</td><td rowspan="1" colspan="1">43</td><td rowspan="1" colspan="1">50.3 ± 2.4 (47–53)</td><td rowspan="1" colspan="1">50.9 ± 3.6 (45–55)</td></tr><tr><td rowspan="1" colspan="1">Distance vulva to anterior end</td><td rowspan="1" colspan="1">1030</td><td rowspan="1" colspan="1">992.8 ± 14.6 (979–1011)</td><td rowspan="1" colspan="1">912</td><td rowspan="1" colspan="1">1056.8 ± 63.7 (956–1124)</td><td rowspan="1" colspan="1">–</td></tr><tr><td rowspan="1" colspan="1">Prerectum length</td><td rowspan="1" colspan="1">92</td><td rowspan="1" colspan="1">87.3 ± 6.7 (82.5–92)</td><td rowspan="1" colspan="1">93</td><td rowspan="1" colspan="1">98.3 ± 14.4 (89–123)</td><td rowspan="1" colspan="1">–</td></tr><tr><td rowspan="1" colspan="1">Rectum length</td><td rowspan="1" colspan="1">52</td><td rowspan="1" colspan="1">51.8 ± 6.6 (47–56)</td><td rowspan="1" colspan="1">43</td><td rowspan="1" colspan="1">52.7 ± 3.1 (49.5–58)</td><td rowspan="1" colspan="1">–</td></tr><tr><td rowspan="1" colspan="1">Tail length</td><td rowspan="1" colspan="1">26</td><td rowspan="1" colspan="1">26.9 ± 1.2 (26–28)</td><td rowspan="1" colspan="1">27</td><td rowspan="1" colspan="1">28.3 ± 2.5 (26–31)</td><td rowspan="1" colspan="1">27.4 ± 3.0 (22–31)</td></tr><tr><td rowspan="1" colspan="1">Spicule length</td><td rowspan="1" colspan="1">–</td><td rowspan="1" colspan="1">–</td><td rowspan="1" colspan="1">–</td><td rowspan="1" colspan="1"/><td rowspan="1" colspan="1">77.4 ± 5.3 (68–83)</td></tr><tr><td rowspan="1" colspan="1">Ventromedian supplements</td><td rowspan="1" colspan="1">–</td><td rowspan="1" colspan="1">–</td><td rowspan="1" colspan="1">–</td><td rowspan="1" colspan="1"/><td rowspan="1" colspan="1">13–15</td></tr></tbody></table></table-wrap><p><bold>Male.</bold> Unknown.</p></tp:treatment-sec><tp:treatment-sec sec-type="remarks" id="SECID0ETZAE"><title>Remarks.</title><p>This species is very close to the Vietnamese populations identified as <italic><tp:taxon-name><tp:taxon-name-part taxon-name-part-type="genus" reg="Labronema">L.</tp:taxon-name-part><tp:taxon-name-part taxon-name-part-type="species" reg="glandosum">glandosum</tp:taxon-name-part></tp:taxon-name></italic> and described by <xref ref-type="bibr" rid="B36">Vu and Nguyen (2013)</xref>. It differs only in a slightly wider lip region (22–24 vs 21–22 µm) and somewhat longer odontostyle (35–37 vs 29–35 µm). The odontostyle of the specimens of Cuc Phuong population were measured again and an error was detected in the length of the shortest odontostyle, thus the range of odontostyle length becoming 32–35 µm. The Vietnamese specimens differ from these of the type population of <italic><tp:taxon-name><tp:taxon-name-part taxon-name-part-type="genus" reg="Labronema">L.</tp:taxon-name-part><tp:taxon-name-part taxon-name-part-type="species" reg="glandosum">glandosum</tp:taxon-name-part></tp:taxon-name></italic> by having a longer body (L = 1.6–2.25 vs 1.41–1.58 mm), odontophore (40–50 vs 38–39 µm), pharynx length (437–513 vs 407–420 µm) and tail (25–30 vs 21–24 µm). Besides, the lateral chord is without vs with gland-like structures in <italic><tp:taxon-name><tp:taxon-name-part taxon-name-part-type="genus" reg="Labronema">L.</tp:taxon-name-part><tp:taxon-name-part taxon-name-part-type="species" reg="glandosum">glandosum</tp:taxon-name-part></tp:taxon-name></italic>. Since there are no significant differences based on morphology between the new species and the previously reported Vietnamese populations of <italic><tp:taxon-name><tp:taxon-name-part taxon-name-part-type="genus" reg="Labronema">L.</tp:taxon-name-part><tp:taxon-name-part taxon-name-part-type="species" reg="glandosum">glandosum</tp:taxon-name-part></tp:taxon-name></italic> (<xref ref-type="bibr" rid="B36">Vu and Nguyen 2013</xref>), these two populations are considered conspecific.</p><fig id="F2" position="float" orientation="portrait"><object-id xmlns:xlink="http://www.w3.org/1999/xlink" content-type="doi" xlink:type="simple">10.3897/zookeys.1215.128183.figure2</object-id><object-id xmlns:xlink="http://www.w3.org/1999/xlink" content-type="arpha" xlink:type="simple">219EA3C4-F84A-5AFB-AFD7-5D81DE452710</object-id><label>Figure 2.</label><caption><p>Photomicrographs of <italic><tp:taxon-name><tp:taxon-name-part taxon-name-part-type="genus" reg="Labronema">Labronema</tp:taxon-name-part><tp:taxon-name-part taxon-name-part-type="species" reg="porosum">porosum</tp:taxon-name-part></tp:taxon-name></italic> sp. nov. females <bold>A</bold> lip region <bold>B</bold> amphidial fovea <bold>C</bold> anterior end <bold>D</bold> pharyngo-intestinal junction, arrows indicate dorsal pores <bold>E</bold> entire body <bold>F, G</bold> vulval region. Scale bars: 30 µm (<bold>A, B</bold>); 50 µm (<bold>C, D, F, G</bold>); 500 µm (<bold>E</bold>).</p></caption><graphic xmlns:xlink="http://www.w3.org/1999/xlink" xlink:href="zookeys-1215-001_article-128183__-g002.jpg" position="float" orientation="portrait" xlink:type="simple" id="oo_1152224.jpg"><uri content-type="original_file" xlink:type="simple">https://binary.pensoft.net/fig/1152224</uri></graphic></fig></tp:treatment-sec><tp:treatment-sec sec-type="type locality" id="SECID0EX3AE"><title>Type locality and habitat.</title><p>A pristine mountain area in the Natural Reserve Du Gia, Bac Me District, Ha Giang Province, Vietnam (<named-content xmlns:xlink="http://www.w3.org/1999/xlink" content-type="dwc:verbatimCoordinates" xlink:type="simple"><named-content content-type="geo-json" specific-use="{&#34;type&#34;:&#34;Point&#34;,&#34;coordinates&#34;:[105.201111,22.718056]}" id="NCID0EA4AE" xlink:type="simple">22°43'5"N, 105°12'4"E</named-content></named-content>, elevation 750 m a.s.l.)</p><fig id="F3" position="float" orientation="portrait"><object-id xmlns:xlink="http://www.w3.org/1999/xlink" content-type="doi" xlink:type="simple">10.3897/zookeys.1215.128183.figure3</object-id><object-id xmlns:xlink="http://www.w3.org/1999/xlink" content-type="arpha" xlink:type="simple">7603FECA-52B6-5BCE-B29B-AE579CBDC95D</object-id><label>Figure 3.</label><caption><p>Photomicrographs of <italic><tp:taxon-name><tp:taxon-name-part taxon-name-part-type="genus" reg="Labronema">Labronema</tp:taxon-name-part><tp:taxon-name-part taxon-name-part-type="species" reg="porosum">porosum</tp:taxon-name-part></tp:taxon-name></italic> sp. nov. females <bold>A</bold> posterior uterus <bold>B, D, E</bold> tail ends <bold>C</bold> lateral field. Scale bars: 200 µm (<bold>A</bold>); 50 µm (<bold>B, C</bold>); 30 µm (<bold>D, E</bold>).</p></caption><graphic xmlns:xlink="http://www.w3.org/1999/xlink" xlink:href="zookeys-1215-001_article-128183__-g003.jpg" position="float" orientation="portrait" xlink:type="simple" id="oo_1152225.jpg"><uri content-type="original_file" xlink:type="simple">https://binary.pensoft.net/fig/1152225</uri></graphic></fig></tp:treatment-sec><tp:treatment-sec sec-type="type material" id="SECID0EJ5AE"><title>Type material.</title><p>The holotype female and four paratype females are deposited in the Nematode Collection of the Institute of Biodiversity and Ecosystem Research, Bulgarian Academy of Sciences, Bulgaria, under an accession number IBER-BAS NTC 110.</p></tp:treatment-sec><tp:treatment-sec sec-type="Representative DNA sequences" id="SECID0EO5AE"><title>Representative DNA sequences.</title><p>After sequencing the obtained <italic><tp:taxon-name><tp:taxon-name-part taxon-name-part-type="genus" reg="Labronema">L.</tp:taxon-name-part><tp:taxon-name-part taxon-name-part-type="species" reg="porosum">porosum</tp:taxon-name-part></tp:taxon-name></italic> sp. nov. rDNA sequence fragments were deposited in GenBank under the following accession numbers: <ext-link xmlns:xlink="http://www.w3.org/1999/xlink" ext-link-type="gen" xlink:href="PP084891" xlink:type="simple">PP084891</ext-link> (18s rDNA) originating from NR Bac Me, Ha Giang, Vietnam, and <ext-link xmlns:xlink="http://www.w3.org/1999/xlink" ext-link-type="gen" xlink:href="PP060468" xlink:type="simple">PP060468</ext-link> (NR Bac Me, Ha Giang, Vietnam), <ext-link xmlns:xlink="http://www.w3.org/1999/xlink" ext-link-type="gen" xlink:href="PP060470" xlink:type="simple">PP060470</ext-link> (NP Cuc Phuong, Ninh Binh, Vietnam) (28S rDNA).</p></tp:treatment-sec><tp:treatment-sec sec-type="etymology" id="SECID0EO6AE"><title>Etymology.</title><p>The species name reflects conspicuous ventral and lateral body pores characteristic of the species.</p></tp:treatment-sec><tp:treatment-sec sec-type="Differential diagnosis and relationships" id="SECID0ET6AE"><title>Differential diagnosis and relationships.</title><p>The new species is characterised by its medium-sized body (1.6–2.25 mm), and odontostyle (32–37 μm), weakly angular and offset by a constriction lip region, 21–24 μm wide, presence of a peculiar cuticular fold on the dorsal side of stoma, not differentiated uterus, a longitudinal vulva (V = 48.5–59%), and short and rounded tail (25–30 μm, c = 53–90, c’ = 0.5–0.6). In having medium body size (L = 1.5–2. 5 mm) and odontostyle (32–39 µm), and lip region offset by a constriction, the new species resembles <italic><tp:taxon-name><tp:taxon-name-part taxon-name-part-type="genus" reg="Labronema">L.</tp:taxon-name-part><tp:taxon-name-part taxon-name-part-type="species" reg="andrassyi">andrassyi</tp:taxon-name-part></tp:taxon-name></italic> Gagarin, 1992, <italic><tp:taxon-name><tp:taxon-name-part taxon-name-part-type="genus" reg="Labronema">L.</tp:taxon-name-part><tp:taxon-name-part taxon-name-part-type="species" reg="brevicauda">brevicauda</tp:taxon-name-part></tp:taxon-name></italic> Furstenberg, Heyns &amp; Swart, 1993, <italic><tp:taxon-name><tp:taxon-name-part taxon-name-part-type="genus" reg="Labronema">L.</tp:taxon-name-part><tp:taxon-name-part taxon-name-part-type="species" reg="gerlachi">gerlachi</tp:taxon-name-part></tp:taxon-name></italic> Andrássy, 2011, <italic><tp:taxon-name><tp:taxon-name-part taxon-name-part-type="genus" reg="Labronema">L.</tp:taxon-name-part><tp:taxon-name-part taxon-name-part-type="species" reg="glandosum">glandosum</tp:taxon-name-part></tp:taxon-name></italic>, and <italic><tp:taxon-name><tp:taxon-name-part taxon-name-part-type="genus" reg="Labronema">L.</tp:taxon-name-part><tp:taxon-name-part taxon-name-part-type="species" reg="obesum">obesum</tp:taxon-name-part></tp:taxon-name></italic> Thorne, 1974. The new species can be differentiated from all of them by having a peculiar cuticular fold on the dorsal part of the stoma. Further, it differs from:</p><p><italic><tp:taxon-name><tp:taxon-name-part taxon-name-part-type="genus" reg="Labronema">L.</tp:taxon-name-part><tp:taxon-name-part taxon-name-part-type="species" reg="andrassyi">andrassyi</tp:taxon-name-part></tp:taxon-name></italic> by having: a somewhat shorter body length (1.6–2.25 vs 2.1–2.7 mm), narrower lip region (21–24 vs 36–38 μm), shorter prerectum and tail (1.6–2.1 vs 3.5–5.4 times longer than anal body diameter, 25–30 vs 35–45 μm respectively) (<xref ref-type="bibr" rid="B13">Gagarin 1992</xref>);</p><p><italic><tp:taxon-name><tp:taxon-name-part taxon-name-part-type="genus" reg="Labronema">L.</tp:taxon-name-part><tp:taxon-name-part taxon-name-part-type="species" reg="brevicauda">brevicauda</tp:taxon-name-part></tp:taxon-name></italic> by having different shape of amphidial fovea (stirrup vs funnel shape), less robust odontostyle (5–6 vs 4 times as long as broad), absence of disc-shaped structure between pharynx and cardia vs present, smaller vulva (8–10 vs 13 or 14 µm long) stippled area large vs small (<xref ref-type="bibr" rid="B12">Furstenberg et al. 1993</xref>);</p><p><italic><tp:taxon-name><tp:taxon-name-part taxon-name-part-type="genus" reg="Labronema">L.</tp:taxon-name-part><tp:taxon-name-part taxon-name-part-type="species" reg="gerlachi">gerlachi</tp:taxon-name-part></tp:taxon-name></italic> by having: a somewhat wider lip region (21–24 vs 21–22 μm), more posterior vulva position (48.5–59 vs 45–48%), rectum straight vs angular, a longer prerectum (1.6–2.1 vs 1.3–1.4 anal body widths) and shorter tail (25–30 vs 30–35 μm, c = 53–90 vs 51–53) (<xref ref-type="bibr" rid="B9">Andrássy 2011b</xref>);</p><p><italic><tp:taxon-name><tp:taxon-name-part taxon-name-part-type="genus" reg="Labronema">L.</tp:taxon-name-part><tp:taxon-name-part taxon-name-part-type="species" reg="glandosum">glandosum</tp:taxon-name-part></tp:taxon-name></italic> by having: a longer body (1.6–2.25 vs 1.41–1.58 mm), absence of a disc-shaped structure between pharynx and cardia vs present, lateral chord ornamentation (without vs with gland-like structures), wider lip region (21–24 vs 20–21 μm), somewhat longer odontostyle (32–37 vs 32–35 μm) and tail (25–30 vs 21–24 μm) (<xref ref-type="bibr" rid="B26">Rahman et al. 1986</xref>);</p><p><italic><tp:taxon-name><tp:taxon-name-part taxon-name-part-type="genus" reg="Labronema">L.</tp:taxon-name-part><tp:taxon-name-part taxon-name-part-type="species" reg="obesum">obesum</tp:taxon-name-part></tp:taxon-name></italic> by having: weakly vs strongly angular lip region, absence of a disc-shaped structure between pharynx and cardia vs present, tail longer (25–30 vs 37 μm, calculated from the drawing), and without vs with distinctive central core (<xref ref-type="bibr" rid="B33">Thorne 1974</xref>).</p></tp:treatment-sec><ref-list><ref id="B36"><mixed-citation xmlns:xlink="http://www.w3.org/1999/xlink" xlink:type="simple"><person-group><name name-style="western"><surname>Vu</surname><given-names>TT</given-names></name><name name-style="western"><surname>Nguyen</surname><given-names>TD</given-names></name></person-group> (<year>2013</year>) <article-title>New observation on <italic><tp:taxon-name><tp:taxon-name-part taxon-name-part-type="genus">Labronema</tp:taxon-name-part><tp:taxon-name-part taxon-name-part-type="species">glandosum</tp:taxon-name-part></tp:taxon-name></italic> (<tp:taxon-name><tp:taxon-name-part taxon-name-part-type="order">Dorylaimida</tp:taxon-name-part></tp:taxon-name>: <tp:taxon-name><tp:taxon-name-part taxon-name-part-type="family">Qudsianematidae</tp:taxon-name-part></tp:taxon-name>) from Vietnam and a key for differentiation to other species in Vietnam.</article-title><source>Hội Nghị Khoa Học Toàn Quốc Về Sinh Thái Và Tài Nguyên Sinh Vật Lần Thứ</source><volume>5</volume>: <fpage>223</fpage>–<lpage>226</lpage>.</mixed-citation></ref><ref id="B13"><mixed-citation xmlns:xlink="http://www.w3.org/1999/xlink" xlink:type="simple"><person-group><name name-style="western"><surname>Gagarin</surname><given-names>VG</given-names></name></person-group> (<year>1992</year>) <source>The free-living freshwater nematodes of the Soviet Union.</source><publisher-name>Hidrometeoizdat</publisher-name>, <publisher-loc>St. Petersburg</publisher-loc>, <size units="page">152 pp</size>. [In Russian]</mixed-citation></ref><ref id="B12"><mixed-citation xmlns:xlink="http://www.w3.org/1999/xlink" xlink:type="simple"><person-group><name name-style="western"><surname>Furstenberg</surname><given-names>JP</given-names></name><name name-style="western"><surname>Heyns</surname><given-names>J</given-names></name><name name-style="western"><surname>Swart</surname><given-names>A</given-names></name></person-group> (<year>1993</year>) <article-title>Four new species of <italic><tp:taxon-name><tp:taxon-name-part taxon-name-part-type="genus">Labronema</tp:taxon-name-part></tp:taxon-name></italic> Thorne, 1939 from islands in the Western Indian Ocean (<tp:taxon-name><tp:taxon-name-part taxon-name-part-type="phylum">Nematoda</tp:taxon-name-part></tp:taxon-name>: <tp:taxon-name><tp:taxon-name-part taxon-name-part-type="superfamily">Dorylaimoidea</tp:taxon-name-part></tp:taxon-name>).</article-title><source>Nematologica</source><volume>39</volume>: <fpage>450</fpage>–<lpage>465</lpage>. <ext-link xlink:href="10.1163/187529293X00394" ext-link-type="doi" xlink:type="simple">https://doi.org/10.1163/187529293X00394</ext-link></mixed-citation></ref><ref id="B9"><mixed-citation xmlns:xlink="http://www.w3.org/1999/xlink" xlink:type="simple"><person-group><name name-style="western"><surname>Andrássy</surname><given-names>I</given-names></name></person-group> (<year>2011b</year>) Free living nematodes of Seychelles. In: Gerlach J (Ed.) <tp:taxon-name><tp:taxon-name-part taxon-name-part-type="subphylum">Crustacea</tp:taxon-name-part></tp:taxon-name>, <tp:taxon-name><tp:taxon-name-part taxon-name-part-type="phylum">Platyhelminthes</tp:taxon-name-part></tp:taxon-name>, <tp:taxon-name><tp:taxon-name-part taxon-name-part-type="phylum">Nematoda</tp:taxon-name-part></tp:taxon-name>, <tp:taxon-name><tp:taxon-name-part taxon-name-part-type="phylum">Annelida</tp:taxon-name-part></tp:taxon-name> and <tp:taxon-name><tp:taxon-name-part taxon-name-part-type="phylum">Tardigrada</tp:taxon-name-part></tp:taxon-name> of the Seychelles Islands. Siri Scientific Press, Manchester (160 pp), spec p. 15–57.</mixed-citation></ref><ref id="B26"><mixed-citation xmlns:xlink="http://www.w3.org/1999/xlink" xlink:type="simple"><person-group><name name-style="western"><surname>Rahman</surname><given-names>MF</given-names></name><name name-style="western"><surname>Jairajpuri</surname><given-names>MS</given-names></name><name name-style="western"><surname>Ahmad</surname><given-names>I</given-names></name><name name-style="western"><surname>Ahmad</surname><given-names>W</given-names></name></person-group> (<year>1986</year>) <article-title>Two new species of <italic><tp:taxon-name><tp:taxon-name-part taxon-name-part-type="genus">Labronema</tp:taxon-name-part></tp:taxon-name></italic> Thorne, 1939 (<tp:taxon-name><tp:taxon-name-part taxon-name-part-type="phylum">Nematoda</tp:taxon-name-part></tp:taxon-name>: <tp:taxon-name><tp:taxon-name-part taxon-name-part-type="order">Dorylaimida</tp:taxon-name-part></tp:taxon-name>) from India.</article-title><source>Nematologica</source><volume>32</volume>(<issue>4</issue>): <fpage>367</fpage>–<lpage>373</lpage>. <ext-link xlink:href="10.1163/187529286X00264" ext-link-type="doi" xlink:type="simple">https://doi.org/10.1163/187529286X00264</ext-link></mixed-citation></ref><ref id="B33"><mixed-citation xmlns:xlink="http://www.w3.org/1999/xlink" xlink:type="simple"><person-group><name name-style="western"><surname>Thorne</surname><given-names>G</given-names></name></person-group> (<year>1974</year>) <article-title>Nematodes of the Northern Great Plains. Part II. <tp:taxon-name><tp:taxon-name-part taxon-name-part-type="superfamily">Dorylaimoidea</tp:taxon-name-part></tp:taxon-name> in part (<tp:taxon-name><tp:taxon-name-part taxon-name-part-type="phylum">Nemata</tp:taxon-name-part></tp:taxon-name>: <tp:taxon-name><tp:taxon-name-part taxon-name-part-type="class">Adenophorea</tp:taxon-name-part></tp:taxon-name>).</article-title><source>South Dakota State University Agricultural Experiment Station Technical Bulletin</source><volume>41</volume>: <fpage>1</fpage>–<lpage>120</lpage>.</mixed-citation></ref></ref-list></tp:taxon-treatment>
