# Supplementary material for: ﻿Two new species of genus Labronema Thorne, 1939 (Nematoda, Dorylaimidae) from natural parks of Vietnam with an identification key to the species with a medium-sized odontostyle
Source: Zookeys. 2024 Oct 11;1215:1–26. doi: 10.3897/zookeys.1215.128183 (PMC11489713; doi:10.3897/zookeys.1215.128183)
Supplement: XML Treatment for Labronema bidoupense [file zookeys.1215.128183-treatment2.xml]

<!DOCTYPE tp:taxon-treatment
  PUBLIC "-//TaxonX//DTD Taxonomic Treatment Publishing DTD v0 20100105//EN" "tax-treatment-NSO.dtd">
<tp:taxon-treatment xmlns:tp="http://www.plazi.org/taxpub"><tp:treatment-meta><kwd-group><label>Taxon classification</label><kwd>
              <named-content content-type="kingdom">Animalia</named-content>
            </kwd><kwd>
              <named-content content-type="order">Dorylaimida</named-content>
            </kwd><kwd>
              <named-content content-type="family">Dorylaimidae</named-content>
            </kwd></kwd-group><mixed-citation publication-type="journal"><person-group><name><surname>Vu</surname><given-names>Tam T. T.</given-names></name><name><surname>Elshishka</surname><given-names>Milka</given-names></name><name><surname>Nguyen</surname><given-names>Anh D.</given-names></name><name><surname>Le</surname><given-names>Thi Mai Linh</given-names></name><name><surname>Mladenov</surname><given-names>Aleksandar</given-names></name><name><surname>Peneva</surname><given-names>Vlada</given-names></name></person-group><article-title>﻿Two new species of genus <italic><tp:taxon-name><tp:taxon-name-part taxon-name-part-type="genus" reg="Labronema">Labronema</tp:taxon-name-part></tp:taxon-name></italic> Thorne, 1939 (<tp:taxon-name><tp:taxon-name-part taxon-name-part-type="phylum">Nematoda</tp:taxon-name-part></tp:taxon-name>, <tp:taxon-name><tp:taxon-name-part taxon-name-part-type="family">Dorylaimidae</tp:taxon-name-part></tp:taxon-name>) from natural parks of Vietnam with an identification key to the species with a medium-sized odontostyle</article-title><source>Zookeys</source><day>11</day><month>10</month><year>2024</year><volume>1215</volume><fpage>1</fpage><lpage>26</lpage><pub-id pub-id-type="doi">10.3897/zookeys.1215.128183</pub-id></mixed-citation></tp:treatment-meta><tp:nomenclature><label>﻿</label><tp:taxon-name>
            <object-id xmlns:xlink="http://www.w3.org/1999/xlink" content-type="arpha" xlink:type="simple">1CBDFD62-1B3D-5F73-B310-88B6ADF8ED8E</object-id>
            <tp:taxon-name-part taxon-name-part-type="genus" reg="Labronema">Labronema</tp:taxon-name-part>
            <tp:taxon-name-part taxon-name-part-type="species" reg="bidoupense">bidoupense</tp:taxon-name-part>
            <object-id xmlns:xlink="http://www.w3.org/1999/xlink" content-type="zoobank" xlink:type="simple">https://zoobank.org/60E81CEC-448C-4A08-85BC-A217685F030B</object-id>
          </tp:taxon-name><tp:taxon-status xmlns:xlink="http://www.w3.org/1999/xlink" xlink:type="simple">sp. nov.</tp:taxon-status></tp:nomenclature><tp:treatment-sec sec-type="material" id="SECID0EOFAG"><title>Material examined.</title><p>Six females, 6 males collected from National Park Bidoup-Nui Ba (Lac Duong District, Lam Dong Province) in good condition.</p></tp:treatment-sec><tp:treatment-sec sec-type="description" id="SECID0ETFAG"><title>Description.</title><p><bold>Females</bold> (for measurements see Table <xref ref-type="table" rid="T1">1</xref>, Figs <xref ref-type="fig" rid="F4">4</xref>–<xref ref-type="fig" rid="F10">10</xref>) Nematodes of a medium size. Body cylindrical, slightly curved ventrally or adopted an open C shape after fixation. Cuticle three layered, especially obvious at caudal region, outer layer thin, intermediate layer much thicker than the outer one, particularly at the caudal region; inner layer much thinner than the intermediate layer; cuticle 7–8 μm thick at anterior region, 6–7 μm in mid-body, and 12–14 μm posterior to anus. The intermediate layer with longitudinal striations seen at a certain optical section. A narrow cervical lacuna between cuticle and epidermis observed. Ventral and lateral pores conspicuous, located all over the body, dorsal pores four or five at anterior end. After fifth or sixth ventral pore a structure resembling an excretory pore (duct with cuticularised walls) present (at 98–107 μm from anterior end). Lip region truncated, laterally somewhat angular, offset by a deep constriction, 3.2–3.6 times broader than high, less than one-third (33–38%) of body diameter at pharynx base. Lips weakly separated, labial and cephalic papillae very low, liplets around labial opening present (Fig. <xref ref-type="fig" rid="F9">9B</xref>). Amphid with stirrup-shaped fovea; its aperture 11 μm wide, occupying two-fifths to one-half of lip region diameter. Cheilostom nearly cylindrical, with thick walls. Odontostyle strong and slightly sigmoid, 6–7 times as long as broad, 1.4–1.5 times longer than lip region diameter, and 1.9–2.4% of total body length. Odontophore rod-like; 1.1 times odontostyle length. Pharynx strongly muscular, with its slender portion enlarging gradually, basal expansion 203–222 μm long, 43–46% of pharynx length; gland nuclei and their orifices located as follows: DO = 52%, <abbrev xmlns:xlink="http://www.w3.org/1999/xlink" xlink:title="dorsal nucleus" id="ABBRID0ELGAG" xlink:type="simple">DN</abbrev> = 57%, S<sub>2</sub>N = 93% (<italic>n</italic> = 1). Pharyngo-intestinal junction well developed; cardia with long conical projection into the intestinal lumen measuring 50–65 × 17–24 µm; presence of a thin and irregular disc- or belt-like structure separating the pharyngeal base from the cardia. Genital system di-ovarian, with both branches well and equally developed. Ovaries are reflexed, anterior 204–261 μm long, posterior 208–262 μm long, reaching oviduct/uterus junction, with oocytes first in two or more rows and then in a single row. Anterior oviduct 92.5–149 μm long and posterior oviduct 126–154 μm long, respectively, or 1.35–1.84× longer than body diameter, consisting of a moderately developed proximal <italic>pars dilatata</italic>. <italic>Pars dilatata</italic> elongated and measuring 56–80 × 17–21 μm (27–33 × 16 μm in one young female), often containing round spermatozoa. Uterus complex, tripartite, anterior uterus 195–244 μm long, posterior uterus 193–241 μm long or 2.4–2.8 times longer than the body diameter; consisting of a thicker proximal region with lumen, a muscularised region (<italic>pars musculosa uteri</italic>) with Z-differentiation (Fig. <xref ref-type="fig" rid="F4">4F–H</xref>), ending with a tubular part. In the young female, the measurements are as follows: anterior ovary, oviduct, and uterus 106, 65, and 190 μm long, respectively, and posterior ovary, oviduct, and uterus 102, 65, and 217 μm long, respectively. Vagina extending inwards to 44% of the body diameter: <italic>pars proximalis</italic> 22–29 × 19–26 μm in size, <italic>pars refringens</italic> consisting of (lateral view) two small triangular sclerotized pieces, with a combined width of 18–22 μm; <italic>pars distalis</italic> 9 μm long. Vulva a longitudinal slit 7–9 μm long. Prerectum 1.7–2.4 and rectum 1–1.2 times longer than anal body diameter. Tail short and rounded, three pairs of caudal pores at the posterior half of the tail. Hyaline part of tail 12–14 μm thick or 42–53% of total tail length.</p><fig id="F4" position="float" orientation="portrait"><object-id xmlns:xlink="http://www.w3.org/1999/xlink" content-type="doi" xlink:type="simple">10.3897/zookeys.1215.128183.figure4</object-id><object-id xmlns:xlink="http://www.w3.org/1999/xlink" content-type="arpha" xlink:type="simple">8F6F8184-AE4E-5759-B60E-4387C2AC1749</object-id><label>Figure 4.</label><caption><p>Line drawings of <italic><tp:taxon-name><tp:taxon-name-part taxon-name-part-type="genus" reg="Labronema">Labronema</tp:taxon-name-part><tp:taxon-name-part taxon-name-part-type="species" reg="bidoupense">bidoupense</tp:taxon-name-part></tp:taxon-name></italic> sp. nov. female <bold>A, B</bold> lip region (<bold>B</bold> holotype) <bold>C–E</bold> amphids (D holotype) <bold>F, G</bold> anterior genital branch <bold>H</bold> uterine Z-differentiation (holotype) <bold>I</bold> pharyngo-intestinal junction (holotype) <bold>J, K</bold> tail ends (<bold>J</bold> holotype). Scale bars: 25 µm (<bold>A–E, H–K</bold>); 50 µm (<bold>F, G</bold>).</p></caption><graphic xmlns:xlink="http://www.w3.org/1999/xlink" xlink:href="zookeys-1215-001_article-128183__-g004.jpg" position="float" orientation="portrait" xlink:type="simple" id="oo_1152226.jpg"><uri content-type="original_file" xlink:type="simple">https://binary.pensoft.net/fig/1152226</uri></graphic></fig><p><bold>Males.</bold> General morphology similar to that of the female, except for the genital system. After the fourth or fifth ventral pore a structure resembling an excretory pore (duct with cuticularised walls) present (at 96–105 μm from anterior end). Genital system di-orchic, composed of two opposed testes, anterior 207–234 μm and posterior 191–225 μm long. Sperm oval, measuring 5 μm. Ventromedian supplements contiguous 13–15 in number, ad-cloacal pair located at 9–13 μm from cloacal aperture. Spicules 1.4–1.8 times body diameter at cloacal aperture long, 5–6 times as long as wide, spicule head 0.8–1.4 times longer than wide, occupying 9–11% of total spicule length, and with slender walls, median piece narrow, occupying 29–36% of spicule maximum width, and reaching the posterior end, which is 5–6 μm broad, curvature 140–150°, ventral hump located at 20–23 μm or 23.5–30% of spicule length from its anterior end, posterior tip 4.5–6 μm wide. Lateral guiding piece slightly curved, leaf-shaped (Fig. <xref ref-type="fig" rid="F6">6H</xref>), 17–19 μm long and 6 µm wide, ca 3 times longer than broad. Tail similar to that of female.</p><fig id="F5" position="float" orientation="portrait"><object-id xmlns:xlink="http://www.w3.org/1999/xlink" content-type="doi" xlink:type="simple">10.3897/zookeys.1215.128183.figure5</object-id><object-id xmlns:xlink="http://www.w3.org/1999/xlink" content-type="arpha" xlink:type="simple">BC92A278-B3A4-59EF-914A-1A2C3085E815</object-id><label>Figure 5.</label><caption><p>Line drawings of <italic><tp:taxon-name><tp:taxon-name-part taxon-name-part-type="genus" reg="Labronema">Labronema</tp:taxon-name-part><tp:taxon-name-part taxon-name-part-type="species" reg="bidoupense">bidoupense</tp:taxon-name-part></tp:taxon-name></italic> sp. nov. female <bold>A–C</bold> vulval regions <bold>D</bold> anterior pars dilatata oviductus Scale bar: 25 µm.</p></caption><graphic xmlns:xlink="http://www.w3.org/1999/xlink" xlink:href="zookeys-1215-001_article-128183__-g005.jpg" position="float" orientation="portrait" xlink:type="simple" id="oo_1152227.jpg"><uri content-type="original_file" xlink:type="simple">https://binary.pensoft.net/fig/1152227</uri></graphic></fig></tp:treatment-sec><tp:treatment-sec sec-type="type locality" id="SECID0ETJAG"><title>Type locality and habitat.</title><p>A pristine forest in the Bidoup mountain, Lac Duong District, Lam Dong Province, Vietnam (<named-content xmlns:xlink="http://www.w3.org/1999/xlink" content-type="dwc:verbatimCoordinates" xlink:type="simple"><named-content content-type="geo-json" specific-use="{&#34;type&#34;:&#34;Point&#34;,&#34;coordinates&#34;:[108.658056,12.079722]}" id="NCID0E3JAG" xlink:type="simple">12°04'47"N, 108°39'29"E</named-content></named-content>, elevation 2130 m a.s.l.).</p></tp:treatment-sec><tp:treatment-sec sec-type="type material" id="SECID0EBKAG"><title>Type material.</title><p>The holotype female, three paratype females, and two paratype males are deposited in the Nematode Collection of the Institute of Biodiversity and Ecosystem Research, Bulgarian Academy of Sciences, Bulgaria, under the accession numbers IBER-BAS NTC 111, 112, respectively. One paratype female and four paratype males are deposited in the Nematode collection of the Institute of Ecology and Biological Resources, Hanoi, Vietnam (accession number IEBR-FLN-DOR_04 and 05–08, respectively), one paratype female is deposited in the Wageningen Nematode Collection (<bold><abbrev xmlns:xlink="http://www.w3.org/1999/xlink" content-type="institution" xlink:title="Wageningen Nematode Collection" id="ABBRID0EIKAG" xlink:type="simple">WANECO</abbrev></bold>), Wageningen, the Netherlands (<abbrev xmlns:xlink="http://www.w3.org/1999/xlink" content-type="institution" xlink:title="Wageningen Nematode Collection" id="ABBRID0ENKAG" xlink:type="simple">WANECO</abbrev> accession number WT 4040), and one paratype female is deposited in the <named-content xmlns:xlink="http://www.w3.org/1999/xlink" xlink:type="simple" content-type="institution" xlink:href="http://grbio.org/institution/united-states-department-agriculture">Nematode Collection of the U.S. Department of Agriculture</named-content> (<bold><named-content xmlns:xlink="http://www.w3.org/1999/xlink" content-type="dwc:institutional_code" xlink:title="Nematode Collection of the U.S. Department of Agriculture" xlink:href="http://grbio.org/institution/united-states-department-agriculture" xlink:type="simple">USDA</named-content></bold>), Beltsville, Maryland, USA (USDANC accession number T-8110p).</p><fig id="F6" position="float" orientation="portrait"><object-id xmlns:xlink="http://www.w3.org/1999/xlink" content-type="doi" xlink:type="simple">10.3897/zookeys.1215.128183.figure6</object-id><object-id xmlns:xlink="http://www.w3.org/1999/xlink" content-type="arpha" xlink:type="simple">E15FE90F-42F3-58A8-A386-FE449A101937</object-id><label>Figure 6.</label><caption><p>Line drawings of <italic><tp:taxon-name><tp:taxon-name-part taxon-name-part-type="genus" reg="Labronema">Labronema</tp:taxon-name-part><tp:taxon-name-part taxon-name-part-type="species" reg="bidoupense">bidoupense</tp:taxon-name-part></tp:taxon-name></italic> sp. nov. male <bold>A, B, D</bold> lip region <bold>C</bold> amphidial fovea <bold>E</bold> odontostyle <bold>F, I</bold> tail ends <bold>G</bold> spicules <bold>H</bold> lateral guiding pieces. Scale bar: 25 µm.</p></caption><graphic xmlns:xlink="http://www.w3.org/1999/xlink" xlink:href="zookeys-1215-001_article-128183__-g006.jpg" position="float" orientation="portrait" xlink:type="simple" id="oo_1152228.jpg"><uri content-type="original_file" xlink:type="simple">https://binary.pensoft.net/fig/1152228</uri></graphic></fig></tp:treatment-sec><tp:treatment-sec sec-type="Representative DNA sequences" id="SECID0E3LAG"><title>Representative DNA sequences.</title><p>After sequencing the obtained <italic><tp:taxon-name><tp:taxon-name-part taxon-name-part-type="genus" reg="Labronema">L.</tp:taxon-name-part><tp:taxon-name-part taxon-name-part-type="species" reg="bidoupense">bidoupense</tp:taxon-name-part></tp:taxon-name></italic> sp. nov. rDNA sequence fragments were deposited in GenBank under the following accession numbers <ext-link xmlns:xlink="http://www.w3.org/1999/xlink" ext-link-type="gen" xlink:href="PP084892" xlink:type="simple">PP084892</ext-link> (18S rDNA) and <ext-link xmlns:xlink="http://www.w3.org/1999/xlink" ext-link-type="gen" xlink:href="PP060469" xlink:type="simple">PP060469</ext-link> (28S rDNA), both originating from a specimen collected in NP Bidoup-NuiBa, Dak Lak, Vietnam.</p></tp:treatment-sec><tp:treatment-sec sec-type="etymology" id="SECID0EXMAG"><title>Etymology.</title><p>The species is named after the Bidoup Mountain, the place from where it was recovered.</p></tp:treatment-sec><tp:treatment-sec sec-type="Differential diagnosis and relationships" id="SECID0E3MAG"><title>Differential diagnosis and relationships.</title><p>The new species is characterised by its medium-sizes body (1.59–2.04 mm long), lip region offset by a deep constriction and 25–28 μm wide, odontostyle 37.5–39 μm long, uterus complex (tripartite), longitudinal vulva (V = 54–57%), short and rounded tail (26–31 μm, c = 57.8–77.2, c’ = 0.5–0.6). Males with 68–83 μm long spicules, 5–6 times as long as wide and contiguous ventromedian supplements 13–15 in number, lateral piece leaf-shaped.</p><fig id="F7" position="float" orientation="portrait"><object-id xmlns:xlink="http://www.w3.org/1999/xlink" content-type="doi" xlink:type="simple">10.3897/zookeys.1215.128183.figure7</object-id><object-id xmlns:xlink="http://www.w3.org/1999/xlink" content-type="arpha" xlink:type="simple">6C5F1E2B-6429-5F82-8EB6-21A6583BA3AB</object-id><label>Figure 7.</label><caption><p>Photomicrographs of <italic><tp:taxon-name><tp:taxon-name-part taxon-name-part-type="genus" reg="Labronema">Labronema</tp:taxon-name-part><tp:taxon-name-part taxon-name-part-type="species" reg="bidoupense">bidoupense</tp:taxon-name-part></tp:taxon-name></italic> sp. nov. female <bold>A, B</bold> lip region <bold>C, D</bold> amphidial fovea <bold>E</bold> entire body <bold>F</bold> pharyngo-intestinal junction Scale bars: 30 µm (<bold>A–D</bold>); 50 µm (<bold>F</bold>); 500 µm (<bold>E</bold>).</p></caption><graphic xmlns:xlink="http://www.w3.org/1999/xlink" xlink:href="zookeys-1215-001_article-128183__-g007.jpg" position="float" orientation="portrait" xlink:type="simple" id="oo_1152229.jpg"><uri content-type="original_file" xlink:type="simple">https://binary.pensoft.net/fig/1152229</uri></graphic></fig><p>In having medium body size (L = 1.5–2.5 mm) and odontostyle (31–39 μm), and lip region offset by a constriction, the new species resembles <italic><tp:taxon-name><tp:taxon-name-part taxon-name-part-type="genus" reg="Labronema">L.</tp:taxon-name-part><tp:taxon-name-part taxon-name-part-type="species" reg="andrassyi">andrassyi</tp:taxon-name-part></tp:taxon-name></italic>, <italic><tp:taxon-name><tp:taxon-name-part taxon-name-part-type="genus" reg="Labronema">L.</tp:taxon-name-part><tp:taxon-name-part taxon-name-part-type="species" reg="brevicauda">brevicauda</tp:taxon-name-part></tp:taxon-name></italic>, <italic><tp:taxon-name><tp:taxon-name-part taxon-name-part-type="genus" reg="Labronema">L.</tp:taxon-name-part><tp:taxon-name-part taxon-name-part-type="species" reg="gerlachi">gerlachi</tp:taxon-name-part></tp:taxon-name></italic>, <italic><tp:taxon-name><tp:taxon-name-part taxon-name-part-type="genus" reg="Labronema">L.</tp:taxon-name-part><tp:taxon-name-part taxon-name-part-type="species" reg="glandosum">glandosum</tp:taxon-name-part></tp:taxon-name></italic>, <italic><tp:taxon-name><tp:taxon-name-part taxon-name-part-type="genus" reg="Labronema">L.</tp:taxon-name-part><tp:taxon-name-part taxon-name-part-type="species" reg="obesum">obesum</tp:taxon-name-part></tp:taxon-name></italic> and <italic><tp:taxon-name><tp:taxon-name-part taxon-name-part-type="genus" reg="Labronema">L.</tp:taxon-name-part><tp:taxon-name-part taxon-name-part-type="species" reg="porosum">porosum</tp:taxon-name-part></tp:taxon-name></italic> sp. nov. The new species differs from:</p><fig id="F8" position="float" orientation="portrait"><object-id xmlns:xlink="http://www.w3.org/1999/xlink" content-type="doi" xlink:type="simple">10.3897/zookeys.1215.128183.figure8</object-id><object-id xmlns:xlink="http://www.w3.org/1999/xlink" content-type="arpha" xlink:type="simple">F6C89EDD-7B9E-5414-B2DD-92E9DD855B12</object-id><label>Figure 8.</label><caption><p>Photomicrographs of <italic><tp:taxon-name><tp:taxon-name-part taxon-name-part-type="genus" reg="Labronema">Labronema</tp:taxon-name-part><tp:taxon-name-part taxon-name-part-type="species" reg="bidoupense">bidoupense</tp:taxon-name-part></tp:taxon-name></italic> sp. nov. female <bold>A</bold> vulval region <bold>B</bold> posterior genital branch <bold>C</bold> tail end <bold>D</bold> uterine Z-differentiation <bold>E</bold> lateral field. Scale bars: 30 µm (<bold>A, C</bold>); 200 µm (<bold>B</bold>); 50 µm (<bold>D, E</bold>).</p></caption><graphic xmlns:xlink="http://www.w3.org/1999/xlink" xlink:href="zookeys-1215-001_article-128183__-g008.jpg" position="float" orientation="portrait" xlink:type="simple" id="oo_1152231.jpg"><uri content-type="original_file" xlink:type="simple">https://binary.pensoft.net/fig/1152231</uri></graphic></fig><p><italic><tp:taxon-name><tp:taxon-name-part taxon-name-part-type="genus" reg="Labronema">L.</tp:taxon-name-part><tp:taxon-name-part taxon-name-part-type="species" reg="porosum">porosum</tp:taxon-name-part></tp:taxon-name></italic> sp. nov. by having: a thicker body cuticle, wider lip region (25–28 vs 21–24 μm), slightly sigmoid vs straight odontostyle, longer odontostyle (37.5–39 vs 32–37 μm), a peculiar cuticular fold on the dorsal site of stoma absent vs present, shorter pharyngeal expansion (203–222 vs 220–237 μm), presence of disc-shaped structure between pharynx and cardia vs absence, complex vs simple uterus, males present vs absent;</p><fig id="F9" position="float" orientation="portrait"><object-id xmlns:xlink="http://www.w3.org/1999/xlink" content-type="doi" xlink:type="simple">10.3897/zookeys.1215.128183.figure9</object-id><object-id xmlns:xlink="http://www.w3.org/1999/xlink" content-type="arpha" xlink:type="simple">26CFCF20-CC41-539C-AE98-6C7276B92F5A</object-id><label>Figure 9.</label><caption><p>Photomicrographs of <italic><tp:taxon-name><tp:taxon-name-part taxon-name-part-type="genus" reg="Labronema">Labronema</tp:taxon-name-part><tp:taxon-name-part taxon-name-part-type="species" reg="bidoupense">bidoupense</tp:taxon-name-part></tp:taxon-name></italic> sp. nov. male <bold>A, B</bold> lip region <bold>C, D</bold> amphidial fovea <bold>E</bold> pharyngeal expansion <bold>F</bold> sperm cells in testis. Scale bar: 50 µm.</p></caption><graphic xmlns:xlink="http://www.w3.org/1999/xlink" xlink:href="zookeys-1215-001_article-128183__-g009.jpg" position="float" orientation="portrait" xlink:type="simple" id="oo_1152232.jpg"><uri content-type="original_file" xlink:type="simple">https://binary.pensoft.net/fig/1152232</uri></graphic></fig><p><italic><tp:taxon-name><tp:taxon-name-part taxon-name-part-type="genus" reg="Labronema">L.</tp:taxon-name-part><tp:taxon-name-part taxon-name-part-type="species" reg="andrassyi">andrassyi</tp:taxon-name-part></tp:taxon-name></italic> by having: a shorter body length (1.59–2.04 vs 2.1–2.7 mm), thicker body cuticle, narrower lip region (25–28 vs 36–38 μm), longer prerectum (1.7–2.4 vs 3.5–5.4 times longer than anal body diameter) and tail (26–31 vs 35–45 μm), males present vs absent (<xref ref-type="bibr" rid="B13">Gagarin 1992</xref>);</p><fig id="F10" position="float" orientation="portrait"><object-id xmlns:xlink="http://www.w3.org/1999/xlink" content-type="doi" xlink:type="simple">10.3897/zookeys.1215.128183.figure10</object-id><object-id xmlns:xlink="http://www.w3.org/1999/xlink" content-type="arpha" xlink:type="simple">EFB13254-BE6D-501C-99FE-C206808459C8</object-id><label>Figure 10.</label><caption><p>Photomicrographs of <italic><tp:taxon-name><tp:taxon-name-part taxon-name-part-type="genus" reg="Labronema">Labronema</tp:taxon-name-part><tp:taxon-name-part taxon-name-part-type="species" reg="bidoupense">bidoupense</tp:taxon-name-part></tp:taxon-name></italic> sp. nov. male <bold>A, B</bold> tail ends. Scale bar: 50 µm.</p></caption><graphic xmlns:xlink="http://www.w3.org/1999/xlink" xlink:href="zookeys-1215-001_article-128183__-g010.jpg" position="float" orientation="portrait" xlink:type="simple" id="oo_1152233.jpg"><uri content-type="original_file" xlink:type="simple">https://binary.pensoft.net/fig/1152233</uri></graphic></fig><p><italic><tp:taxon-name><tp:taxon-name-part taxon-name-part-type="genus" reg="Labronema">L.</tp:taxon-name-part><tp:taxon-name-part taxon-name-part-type="species" reg="brevicauda">brevicauda</tp:taxon-name-part></tp:taxon-name></italic> by having: a different number of dorsal pores at anterior end (4 or 5 vs 6 or 8), wider lip region (25–28 vs 21–25 μm), longer and less robust odontostyle (37.5–39 vs 32–35.6 μm and 6–7 vs 4 times as long as broad), complex vs simple uterus, males present vs absent (<xref ref-type="bibr" rid="B12">Furstenberg et al. 1993</xref>);</p><p><italic><tp:taxon-name><tp:taxon-name-part taxon-name-part-type="genus" reg="Labronema">L.</tp:taxon-name-part><tp:taxon-name-part taxon-name-part-type="species" reg="gerlachi">gerlachi</tp:taxon-name-part></tp:taxon-name></italic> by having: a wider lip region (25–28 vs 21–22 μm), longer odontostyle (37.5–39 vs 33–35 μm), more posterior vulva position (54–57 vs 45–48%), rectum straight vs angular, shorter tail (26–28 vs 30–35 μm), males present vs absent (<xref ref-type="bibr" rid="B9">Andrássy 2011b</xref>);</p><p><italic><tp:taxon-name><tp:taxon-name-part taxon-name-part-type="genus" reg="Labronema">L.</tp:taxon-name-part><tp:taxon-name-part taxon-name-part-type="species" reg="glandosum">glandosum</tp:taxon-name-part></tp:taxon-name></italic> by having: a differently shaped lateral chord (without vs with gland-like structures), a wider lip region (25–28 vs 20–21 μm), longer odontostyle (37.5–39 vs 32–35 μm) and tail (26–31 vs 21–24 μm), complex vs simple uterus, males present vs absent (<xref ref-type="bibr" rid="B26">Rahman et al. 1986</xref>);</p><p><italic><tp:taxon-name><tp:taxon-name-part taxon-name-part-type="genus" reg="Labronema">L.</tp:taxon-name-part><tp:taxon-name-part taxon-name-part-type="species" reg="obesum">obesum</tp:taxon-name-part></tp:taxon-name></italic> by having: a shorter body length (1.59–2.04 vs 2.2 mm), longer odontostyle (37.5–39 vs 33 μm), tail without vs with distinctive central core, males present vs absent (<xref ref-type="bibr" rid="B33">Thorne 1974</xref>).</p><sec sec-type="﻿Sequences and phylogenetic analyses" id="SECID0EPWAG"><title>﻿Sequences and phylogenetic analyses</title><p>Molecular sequences of two specimens of <italic><tp:taxon-name><tp:taxon-name-part taxon-name-part-type="genus" reg="Labronema">L.</tp:taxon-name-part><tp:taxon-name-part taxon-name-part-type="species" reg="porosum">porosum</tp:taxon-name-part></tp:taxon-name></italic> sp. nov. and one specimen of <italic><tp:taxon-name><tp:taxon-name-part taxon-name-part-type="genus" reg="Labronema">L.</tp:taxon-name-part><tp:taxon-name-part taxon-name-part-type="species" reg="bidoupense">bidoupense</tp:taxon-name-part></tp:taxon-name></italic> sp. nov. were analysed in this study. After sequencing and editing, five sequences were obtained: a nearly full-length of 18S rRNA gene for <italic><tp:taxon-name><tp:taxon-name-part taxon-name-part-type="genus" reg="Labronema">L.</tp:taxon-name-part><tp:taxon-name-part taxon-name-part-type="species" reg="porosum">porosum</tp:taxon-name-part></tp:taxon-name></italic> sp. nov., (1641 bp; <ext-link xmlns:xlink="http://www.w3.org/1999/xlink" ext-link-type="gen" xlink:href="PP084891" xlink:type="simple">PP084891</ext-link>) and <italic><tp:taxon-name><tp:taxon-name-part taxon-name-part-type="genus" reg="Labronema">L.</tp:taxon-name-part><tp:taxon-name-part taxon-name-part-type="species" reg="bidoupense">bidoupense</tp:taxon-name-part></tp:taxon-name></italic> sp. nov., (1636 bp; GenBank: <ext-link xmlns:xlink="http://www.w3.org/1999/xlink" ext-link-type="gen" xlink:href="PP084892" xlink:type="simple">PP084892</ext-link>); two nearly full-length D2-D3 segment of 28S rRNA gene for <italic><tp:taxon-name><tp:taxon-name-part taxon-name-part-type="genus" reg="Labronema">L.</tp:taxon-name-part><tp:taxon-name-part taxon-name-part-type="species" reg="porosum">porosum</tp:taxon-name-part></tp:taxon-name></italic> sp. nov., (828 bp; GenBank: <ext-link xmlns:xlink="http://www.w3.org/1999/xlink" ext-link-type="gen" xlink:href="PP060468" xlink:type="simple">PP060468</ext-link>, <ext-link xmlns:xlink="http://www.w3.org/1999/xlink" ext-link-type="gen" xlink:href="PP060470" xlink:type="simple">PP060470</ext-link>) and for <italic><tp:taxon-name><tp:taxon-name-part taxon-name-part-type="genus" reg="Labronema">L.</tp:taxon-name-part><tp:taxon-name-part taxon-name-part-type="species" reg="bidoupense">bidoupense</tp:taxon-name-part></tp:taxon-name></italic> sp. nov. (856 bp; GenBank: <ext-link xmlns:xlink="http://www.w3.org/1999/xlink" ext-link-type="gen" xlink:href="PP060469" xlink:type="simple">PP060469</ext-link>). A BLAST search for matches to the partial 18S rDNA sequences revealed that <italic><tp:taxon-name><tp:taxon-name-part taxon-name-part-type="genus" reg="Labronema">L.</tp:taxon-name-part><tp:taxon-name-part taxon-name-part-type="species" reg="porosum">porosum</tp:taxon-name-part></tp:taxon-name></italic> sp. nov. has a difference of 34 nt with <italic><tp:taxon-name><tp:taxon-name-part taxon-name-part-type="genus" reg="Labronema">L.</tp:taxon-name-part><tp:taxon-name-part taxon-name-part-type="species" reg="ferox">ferox</tp:taxon-name-part></tp:taxon-name></italic> (<ext-link xmlns:xlink="http://www.w3.org/1999/xlink" ext-link-type="gen" xlink:href="AY552972" xlink:type="simple">AY552972</ext-link>), 24–40 nt with <italic><tp:taxon-name><tp:taxon-name-part taxon-name-part-type="genus" reg="Labronema">L.</tp:taxon-name-part><tp:taxon-name-part taxon-name-part-type="species" reg="vulvapapillatum">vulvapapillatum</tp:taxon-name-part></tp:taxon-name></italic> (<ext-link xmlns:xlink="http://www.w3.org/1999/xlink" ext-link-type="gen" xlink:href="AY284807" xlink:type="simple">AY284807</ext-link> from The Netherlands, <ext-link xmlns:xlink="http://www.w3.org/1999/xlink" ext-link-type="gen" xlink:href="KC574385" xlink:type="simple">KC574385</ext-link> from Iran), 32 nt with <italic><tp:taxon-name><tp:taxon-name-part taxon-name-part-type="genus" reg="Labronema">L.</tp:taxon-name-part><tp:taxon-name-part taxon-name-part-type="species" reg="montanum">montanum</tp:taxon-name-part></tp:taxon-name></italic> (<ext-link xmlns:xlink="http://www.w3.org/1999/xlink" ext-link-type="gen" xlink:href="MK894247" xlink:type="simple">MK894247</ext-link>–<ext-link xmlns:xlink="http://www.w3.org/1999/xlink" ext-link-type="gen" xlink:href="MK894248" xlink:type="simple">MK894248</ext-link>) and 23 nt with the new species <italic><tp:taxon-name><tp:taxon-name-part taxon-name-part-type="genus" reg="Labronema">L.</tp:taxon-name-part><tp:taxon-name-part taxon-name-part-type="species" reg="bidoupense">bidoupense</tp:taxon-name-part></tp:taxon-name></italic> sp. nov. The new species <italic><tp:taxon-name><tp:taxon-name-part taxon-name-part-type="genus" reg="Labronema">L.</tp:taxon-name-part><tp:taxon-name-part taxon-name-part-type="species" reg="bidoupense">bidoupense</tp:taxon-name-part></tp:taxon-name></italic> sp. nov. has a difference of 34 nt with <italic><tp:taxon-name><tp:taxon-name-part taxon-name-part-type="genus" reg="Labronema">L.</tp:taxon-name-part><tp:taxon-name-part taxon-name-part-type="species" reg="ferox">ferox</tp:taxon-name-part></tp:taxon-name></italic> (<ext-link xmlns:xlink="http://www.w3.org/1999/xlink" ext-link-type="gen" xlink:href="AY552972" xlink:type="simple">AY552972</ext-link>), 22–69 nt with <italic><tp:taxon-name><tp:taxon-name-part taxon-name-part-type="genus" reg="Labronema">L.</tp:taxon-name-part><tp:taxon-name-part taxon-name-part-type="species" reg="vulvapapillatum">vulvapapillatum</tp:taxon-name-part></tp:taxon-name></italic> (<ext-link xmlns:xlink="http://www.w3.org/1999/xlink" ext-link-type="gen" xlink:href="AY284807" xlink:type="simple">AY284807</ext-link> from The Netherlands, <ext-link xmlns:xlink="http://www.w3.org/1999/xlink" ext-link-type="gen" xlink:href="KC574385" xlink:type="simple">KC574385</ext-link> from Iran) and 36 nt with <italic><tp:taxon-name><tp:taxon-name-part taxon-name-part-type="genus" reg="Labronema">L.</tp:taxon-name-part><tp:taxon-name-part taxon-name-part-type="species" reg="montanum">montanum</tp:taxon-name-part></tp:taxon-name></italic> (<ext-link xmlns:xlink="http://www.w3.org/1999/xlink" ext-link-type="gen" xlink:href="MK894247" xlink:type="simple">MK894247</ext-link>–<ext-link xmlns:xlink="http://www.w3.org/1999/xlink" ext-link-type="gen" xlink:href="MK894248" xlink:type="simple">MK894248</ext-link>). A BLAST search for matches the partial 28S rDNA sequences revealed that <italic><tp:taxon-name><tp:taxon-name-part taxon-name-part-type="genus" reg="Labronema">L.</tp:taxon-name-part><tp:taxon-name-part taxon-name-part-type="species" reg="porosum">porosum</tp:taxon-name-part></tp:taxon-name></italic> sp. nov. has a difference of 76–78 nt with <italic><tp:taxon-name><tp:taxon-name-part taxon-name-part-type="genus" reg="Labronema">L.</tp:taxon-name-part><tp:taxon-name-part taxon-name-part-type="species" reg="vulvapapillatum">vulvapapillatum</tp:taxon-name-part></tp:taxon-name></italic> (<ext-link xmlns:xlink="http://www.w3.org/1999/xlink" ext-link-type="gen" xlink:href="AY592996" xlink:type="simple">AY592996</ext-link>–А<ext-link xmlns:xlink="http://www.w3.org/1999/xlink" ext-link-type="gen" xlink:href="Y592997" xlink:type="simple">Y592997</ext-link> from The Netherlands, <ext-link xmlns:xlink="http://www.w3.org/1999/xlink" ext-link-type="gen" xlink:href="ON685882" xlink:type="simple">ON685882</ext-link> from Iran), 106 nt with <italic><tp:taxon-name><tp:taxon-name-part taxon-name-part-type="genus" reg="Labronema">L.</tp:taxon-name-part><tp:taxon-name-part taxon-name-part-type="species" reg="montanum">montanum</tp:taxon-name-part></tp:taxon-name></italic> (<ext-link xmlns:xlink="http://www.w3.org/1999/xlink" ext-link-type="gen" xlink:href="MK894244" xlink:type="simple">MK894244</ext-link>–<ext-link xmlns:xlink="http://www.w3.org/1999/xlink" ext-link-type="gen" xlink:href="MK894246" xlink:type="simple">MK894246</ext-link>) and 31 nt with <italic><tp:taxon-name><tp:taxon-name-part taxon-name-part-type="genus" reg="Labronema">L.</tp:taxon-name-part><tp:taxon-name-part taxon-name-part-type="species" reg="bidoupense">bidoupense</tp:taxon-name-part></tp:taxon-name></italic> sp. nov. <italic><tp:taxon-name><tp:taxon-name-part taxon-name-part-type="genus" reg="Labronema">Labronema</tp:taxon-name-part><tp:taxon-name-part taxon-name-part-type="species" reg="bidoupense">bidoupense</tp:taxon-name-part></tp:taxon-name></italic> sp. nov. has 78 nt of difference with <italic><tp:taxon-name><tp:taxon-name-part taxon-name-part-type="genus" reg="Labronema">L.</tp:taxon-name-part><tp:taxon-name-part taxon-name-part-type="species" reg="vulvapapillatum">vulvapapillatum</tp:taxon-name-part></tp:taxon-name></italic> (<ext-link xmlns:xlink="http://www.w3.org/1999/xlink" ext-link-type="gen" xlink:href="AY592996" xlink:type="simple">AY592996</ext-link>–<ext-link xmlns:xlink="http://www.w3.org/1999/xlink" ext-link-type="gen" xlink:href="AY592997" xlink:type="simple">AY592997</ext-link> from The Netherlands, <ext-link xmlns:xlink="http://www.w3.org/1999/xlink" ext-link-type="gen" xlink:href="ON685882" xlink:type="simple">ON685882</ext-link> from Iran), 115 nt with <italic><tp:taxon-name><tp:taxon-name-part taxon-name-part-type="genus" reg="Labronema">L.</tp:taxon-name-part><tp:taxon-name-part taxon-name-part-type="species" reg="montanum">montanum</tp:taxon-name-part></tp:taxon-name></italic> (<ext-link xmlns:xlink="http://www.w3.org/1999/xlink" ext-link-type="gen" xlink:href="MK894244" xlink:type="simple">MK894244</ext-link>–<ext-link xmlns:xlink="http://www.w3.org/1999/xlink" ext-link-type="gen" xlink:href="MK894246" xlink:type="simple">MK894246</ext-link>) from Spain. <italic><tp:taxon-name><tp:taxon-name-part taxon-name-part-type="genus" reg="Labronema">Labronema</tp:taxon-name-part><tp:taxon-name-part taxon-name-part-type="species" reg="porosum">porosum</tp:taxon-name-part></tp:taxon-name></italic> sp. nov. population from Du Gia Nature Reserve, Bac Me district, Ha Giang Province (<ext-link xmlns:xlink="http://www.w3.org/1999/xlink" ext-link-type="gen" xlink:href="PP060468" xlink:type="simple">PP060468</ext-link>) was 100% identical with <italic><tp:taxon-name><tp:taxon-name-part taxon-name-part-type="genus" reg="Labronema">Labronema</tp:taxon-name-part></tp:taxon-name></italic> population from Cuc Phuong National Park, Ninh Binh Province (<ext-link xmlns:xlink="http://www.w3.org/1999/xlink" ext-link-type="gen" xlink:href="PP060470" xlink:type="simple">PP060470</ext-link>). The evolutionary relationships of the two new species as derived from the molecular analyses, are presented in the phylogenetic trees (Figs <xref ref-type="fig" rid="F11">11</xref>, <xref ref-type="fig" rid="F12">12</xref>). The 18S rDNA sequences of the two studied <italic><tp:taxon-name><tp:taxon-name-part taxon-name-part-type="genus" reg="Labronema">Labronema</tp:taxon-name-part></tp:taxon-name></italic> species from Vietnam clustered together in a group with <italic><tp:taxon-name><tp:taxon-name-part taxon-name-part-type="genus" reg="Labronema">L.</tp:taxon-name-part><tp:taxon-name-part taxon-name-part-type="species" reg="ferox">ferox</tp:taxon-name-part></tp:taxon-name></italic> and were nested within the first clade (following <xref ref-type="bibr" rid="B28">Shokoohi et al. 2013</xref>), encompassing representatives of other species of <italic><tp:taxon-name><tp:taxon-name-part taxon-name-part-type="genus" reg="Labronema">Labronema</tp:taxon-name-part></tp:taxon-name></italic> (<italic><tp:taxon-name><tp:taxon-name-part taxon-name-part-type="genus" reg="Labronema">L.</tp:taxon-name-part><tp:taxon-name-part taxon-name-part-type="species" reg="vulvapapillatum">vulvapapillatum</tp:taxon-name-part></tp:taxon-name></italic>) and genera <italic><tp:taxon-name><tp:taxon-name-part taxon-name-part-type="genus" reg="Paractinolaimus">Paractinolaimus</tp:taxon-name-part></tp:taxon-name></italic> and <italic><tp:taxon-name><tp:taxon-name-part taxon-name-part-type="genus" reg="Pararhyssocolpus">Pararhyssocolpus</tp:taxon-name-part></tp:taxon-name></italic> (Fig. <xref ref-type="fig" rid="F11">11</xref>). Generally, this tree topology positioning was confirmed by the phylogenetic analyses based on the 28S rDNA data (Fig. <xref ref-type="fig" rid="F12">12</xref>). The 28S rDNA sequences of the two new species from Vietnam clustered together with <italic><tp:taxon-name><tp:taxon-name-part taxon-name-part-type="genus" reg="Labronema">L.</tp:taxon-name-part><tp:taxon-name-part taxon-name-part-type="species" reg="vulvapapillatum">vulvapapillatum</tp:taxon-name-part></tp:taxon-name></italic> from Iran (<ext-link xmlns:xlink="http://www.w3.org/1999/xlink" ext-link-type="gen" xlink:href="ON685882" xlink:type="simple">ON685882</ext-link>) and were positioned within a clade containing the genera belonging to the family <tp:taxon-name><tp:taxon-name-part taxon-name-part-type="family">Dorylaimidae</tp:taxon-name-part></tp:taxon-name> (following the <xref ref-type="bibr" rid="B21">Peña-Santiago and Abolafia 2019</xref> and <xref ref-type="bibr" rid="B34">Vazifeh et al. 2023</xref>) and encompassing representatives of the genera <italic><tp:taxon-name><tp:taxon-name-part taxon-name-part-type="genus" reg="Crassolabium">Crassolabium</tp:taxon-name-part></tp:taxon-name></italic>, <italic><tp:taxon-name><tp:taxon-name-part taxon-name-part-type="genus" reg="Nevadanema">Nevadanema</tp:taxon-name-part></tp:taxon-name></italic>, and <italic><tp:taxon-name><tp:taxon-name-part taxon-name-part-type="genus" reg="Dorylaimus">Dorylaimus</tp:taxon-name-part></tp:taxon-name></italic>, as well as genera from other families <italic><tp:taxon-name><tp:taxon-name-part taxon-name-part-type="genus" reg="Talanema">Talanema</tp:taxon-name-part></tp:taxon-name></italic> (<tp:taxon-name><tp:taxon-name-part taxon-name-part-type="family">Qudsianematidae</tp:taxon-name-part></tp:taxon-name>), <italic><tp:taxon-name><tp:taxon-name-part taxon-name-part-type="genus" reg="Pararhyssocolpus">Pararhyssocolpus</tp:taxon-name-part></tp:taxon-name></italic> (<tp:taxon-name><tp:taxon-name-part taxon-name-part-type="family">Pararhyssocolpidae</tp:taxon-name-part></tp:taxon-name>), <italic><tp:taxon-name><tp:taxon-name-part taxon-name-part-type="genus" reg="Sylphodorylaimus">Sylphodorylaimus</tp:taxon-name-part></tp:taxon-name></italic> (<tp:taxon-name><tp:taxon-name-part taxon-name-part-type="family">Thornenematidae</tp:taxon-name-part></tp:taxon-name>), and <italic><tp:taxon-name><tp:taxon-name-part taxon-name-part-type="genus" reg="Paractinolaimus">Paractinolaimus</tp:taxon-name-part></tp:taxon-name></italic> (<tp:taxon-name><tp:taxon-name-part taxon-name-part-type="family">Actinolaimidae</tp:taxon-name-part></tp:taxon-name>). The close relationships of both Vietnamese species are also in agreement with their morphology. The main differences were described in detail in the diagnosis part, in the description of <italic><tp:taxon-name><tp:taxon-name-part taxon-name-part-type="genus" reg="Labronema">L.</tp:taxon-name-part><tp:taxon-name-part taxon-name-part-type="species" reg="bidoupense">bidoupense</tp:taxon-name-part></tp:taxon-name></italic> sp. nov.</p><fig id="F11" position="float" orientation="portrait"><object-id xmlns:xlink="http://www.w3.org/1999/xlink" content-type="doi" xlink:type="simple">10.3897/zookeys.1215.128183.figure11</object-id><object-id xmlns:xlink="http://www.w3.org/1999/xlink" content-type="arpha" xlink:type="simple">463AA9CC-6DD1-579A-8208-04591888E597</object-id><label>Figure 11.</label><caption><p>Phylogenetic relationships of <italic><tp:taxon-name><tp:taxon-name-part taxon-name-part-type="genus" reg="Labronema">Labronema</tp:taxon-name-part></tp:taxon-name></italic> from the analysis of the 18S rDNA sequences under ML (K2+G+I model). Numbers to the left of the branches are bootstrap values for 1000 replications.</p></caption><graphic xmlns:xlink="http://www.w3.org/1999/xlink" xlink:href="zookeys-1215-001_article-128183__-g011.jpg" position="float" orientation="portrait" xlink:type="simple" id="oo_1152234.jpg"><uri content-type="original_file" xlink:type="simple">https://binary.pensoft.net/fig/1152234</uri></graphic></fig><fig id="F12" position="float" orientation="portrait"><object-id xmlns:xlink="http://www.w3.org/1999/xlink" content-type="doi" xlink:type="simple">10.3897/zookeys.1215.128183.figure12</object-id><object-id xmlns:xlink="http://www.w3.org/1999/xlink" content-type="arpha" xlink:type="simple">FBF77B62-685A-5277-98F5-63974D11D6BA</object-id><label>Figure 12.</label><caption><p>Phylogenetic relationships of <italic><tp:taxon-name><tp:taxon-name-part taxon-name-part-type="genus" reg="Labronema">Labronema</tp:taxon-name-part></tp:taxon-name></italic> from the analysis of the 28S rDNA sequences under ML (K2+G+I model). Numbers to the left of the branches are bootstrap values for 1000 replications.</p></caption><graphic xmlns:xlink="http://www.w3.org/1999/xlink" xlink:href="zookeys-1215-001_article-128183__-g012.jpg" position="float" orientation="portrait" xlink:type="simple" id="oo_1152235.jpg"><uri content-type="original_file" xlink:type="simple">https://binary.pensoft.net/fig/1152235</uri></graphic></fig><p>The most recent identification keys of all <italic><tp:taxon-name><tp:taxon-name-part taxon-name-part-type="genus" reg="Labronema">Labronema</tp:taxon-name-part></tp:taxon-name></italic> species known by that time is the key by <xref ref-type="bibr" rid="B6">Andrássy (1991)</xref>. The same author also provided a key to the European species of the genus (<xref ref-type="bibr" rid="B7">Andrássy 2009</xref>). However, these keys are outdated due to the numerous taxonomic changes and several new species described during the last decades. Here we elaborated a partial key for determination of a group of species with a medium-sized odontostyle (31–39 μm) to which also belong the two new Vietnamese species. Some species are excluded from the key:</p><list list-type="bullet"><list-item><p><italic><tp:taxon-name><tp:taxon-name-part taxon-name-part-type="genus" reg="Labronema">Labronema</tp:taxon-name-part><tp:taxon-name-part taxon-name-part-type="species" reg="virgo">virgo</tp:taxon-name-part></tp:taxon-name></italic> Monteiro 1970: this species fits the features of the genus 
                                <italic><tp:taxon-name><tp:taxon-name-part taxon-name-part-type="genus" reg="Labronema">Labronema</tp:taxon-name-part></tp:taxon-name></italic> (the presence of offset by constriction lip region, robust odontostyle 1.5 times lip region diameter, double guiding ring), but because of the transverse vulva non-typical for the genus, this species is not included in the key.
                            </p></list-item><list-item><p><italic><tp:taxon-name><tp:taxon-name-part taxon-name-part-type="genus" reg="Labronema">Labronema</tp:taxon-name-part><tp:taxon-name-part taxon-name-part-type="species" reg="enigmatum">enigmatum</tp:taxon-name-part></tp:taxon-name></italic> Baniyamuddin &amp; Ahmad, 2007: in the presence of a transverse vulva, spaced ventromedian supplements, and bluntly rounded tail, this species does not fit well with typical 
                                <italic><tp:taxon-name><tp:taxon-name-part taxon-name-part-type="genus" reg="Labronema">Labronema</tp:taxon-name-part></tp:taxon-name></italic> pattern. <xref ref-type="bibr" rid="B7">Andrássy (2009)</xref> transferred this species to the genus 
                                <italic><tp:taxon-name><tp:taxon-name-part taxon-name-part-type="genus" reg="Labronemella">Labronemella</tp:taxon-name-part></tp:taxon-name></italic> Andrássy, 1985. According to <xref ref-type="bibr" rid="B25">Peña-Santiago et al. (2012)</xref>, the identity of this species is questionable; therefore, it should be either considered a species
                                 <italic>inquirenda</italic> or retained under 
                                <italic><tp:taxon-name><tp:taxon-name-part taxon-name-part-type="genus" reg="Labronema">Labronema</tp:taxon-name-part></tp:taxon-name></italic>. Because of the problematic position of this species, it is not included in the key.
                            </p></list-item><list-item><p><italic><tp:taxon-name><tp:taxon-name-part taxon-name-part-type="genus" reg="Labronema">Labronema</tp:taxon-name-part><tp:taxon-name-part taxon-name-part-type="species" reg="diversum">diversum</tp:taxon-name-part></tp:taxon-name></italic> Andrássy, 2002: this species is characterised by sexual dimorphism in the tail region, females have a tail with a dorsally curved peg, while males have a rounded conoid tail. The sexual dimorphism is atypical for the genus 
                                <italic><tp:taxon-name><tp:taxon-name-part taxon-name-part-type="genus" reg="Labronema">Labronema</tp:taxon-name-part></tp:taxon-name></italic>. According to <xref ref-type="bibr" rid="B8">Andrássy (2011a)</xref> this peculiar structure of the female tail is an atavistic character. The presence of robust odontostyle, double guiding ring, longitudinal vulva and contiguous ventromedian supplements fit with genus 
                                <italic><tp:taxon-name><tp:taxon-name-part taxon-name-part-type="genus" reg="Labronema">Labronema</tp:taxon-name-part></tp:taxon-name></italic> but its position is doubtful (<xref ref-type="bibr" rid="B15">Imran et al. 2021</xref>).
                            </p></list-item><list-item><p><italic><tp:taxon-name><tp:taxon-name-part taxon-name-part-type="genus" reg="Labronema">Labronema</tp:taxon-name-part><tp:taxon-name-part taxon-name-part-type="species" reg="nemella">nemella</tp:taxon-name-part></tp:taxon-name></italic> Mushtaq &amp; Ahmad, 2007: according to <xref ref-type="bibr" rid="B25">Peña-Santiago et al. (2012)</xref> the true identity of this species is intriguing, because of the morphology of lip region and odontostyle (our remark). The authors consider that this species might be a member of 
                                <italic><tp:taxon-name><tp:taxon-name-part taxon-name-part-type="genus" reg="Labronemella">Labronemella</tp:taxon-name-part></tp:taxon-name></italic>, but further data is needed to confirm this.
                            </p></list-item><list-item><p>Two of the atypical species of genus 
                                <italic><tp:taxon-name><tp:taxon-name-part taxon-name-part-type="genus" reg="Labronema">Labronema</tp:taxon-name-part></tp:taxon-name></italic> (characterised with lip region nearly continuous with the adjacent body) –
                                 <italic><tp:taxon-name><tp:taxon-name-part taxon-name-part-type="genus" reg="Labronema">L.</tp:taxon-name-part><tp:taxon-name-part taxon-name-part-type="species" reg="neopacificum">neopacificum</tp:taxon-name-part></tp:taxon-name></italic> Rahman, Jairajpuri, Ahmad &amp; Ahmad, 1986 and 
                                <italic><tp:taxon-name><tp:taxon-name-part taxon-name-part-type="genus" reg="Labronema">L.</tp:taxon-name-part><tp:taxon-name-part taxon-name-part-type="species" reg="pacificum">pacificum</tp:taxon-name-part></tp:taxon-name></italic> (Cobb, 1906) Thorne, 1939, which are distinguished by a medium-sized odontostyle are not included in this key because the lip region does not correspond to the typical offset lip region of members of the genus 
                                <italic><tp:taxon-name><tp:taxon-name-part taxon-name-part-type="genus" reg="Labronema">Labronema.</tp:taxon-name-part></tp:taxon-name></italic></p></list-item></list></sec></tp:treatment-sec><tp:treatment-sec><!--Section generated to contain objects referenced in tp:taxon-treatment.--><table-wrap id="T1" position="float" orientation="portrait"><label>Table 1.</label><caption><p>Measurements of females of <italic><tp:taxon-name><tp:taxon-name-part taxon-name-part-type="genus" reg="Labronema">Labronema</tp:taxon-name-part><tp:taxon-name-part taxon-name-part-type="species" reg="porosum">porosum</tp:taxon-name-part></tp:taxon-name></italic> sp. nov. and females and males of <italic><tp:taxon-name><tp:taxon-name-part taxon-name-part-type="genus" reg="Labronema">Labronema</tp:taxon-name-part><tp:taxon-name-part taxon-name-part-type="species" reg="bidoupense">bidoupense</tp:taxon-name-part></tp:taxon-name></italic> sp. nov. from Vietnam. All measurements are in μm (except L in mm), and in the form mean ± standard deviation with range.</p></caption><table id="TID0EFPBG" rules="all"><tbody><tr><th rowspan="1" colspan="1">Character</th><th rowspan="1" colspan="2"><italic><tp:taxon-name><tp:taxon-name-part taxon-name-part-type="genus" reg="Labronema">L.</tp:taxon-name-part><tp:taxon-name-part taxon-name-part-type="species" reg="porosum">porosum</tp:taxon-name-part></tp:taxon-name></italic> sp. nov.</th><th rowspan="1" colspan="3"><italic><tp:taxon-name><tp:taxon-name-part taxon-name-part-type="genus" reg="Labronema">L.</tp:taxon-name-part><tp:taxon-name-part taxon-name-part-type="species" reg="bidoupense">bidoupense</tp:taxon-name-part></tp:taxon-name></italic> sp. nov.</th></tr><tr><th rowspan="1" colspan="1">Type</th><th rowspan="1" colspan="1">holotype</th><th rowspan="1" colspan="1">paratypes</th><th rowspan="1" colspan="1">holotype</th><th rowspan="1" colspan="2">paratypes</th></tr><tr><td rowspan="1" colspan="1">
                    <bold>Number of specimens</bold>
                  </td><td rowspan="1" colspan="1">♀</td><td rowspan="1" colspan="1">4 ♀♀</td><td rowspan="1" colspan="1">♀</td><td rowspan="1" colspan="1">5 ♀♀</td><td rowspan="1" colspan="1">6 ♂♂</td></tr><tr><td rowspan="1" colspan="1">L</td><td rowspan="1" colspan="1">1.94</td><td rowspan="1" colspan="1">1.95 ± 0.1 (1.92–2.02)</td><td rowspan="1" colspan="1">1.59</td><td rowspan="1" colspan="1">1.90 ± 0.1 (1.77–2.04)</td><td rowspan="1" colspan="1">1.72 ± 0.2 (1.41–1.96)</td></tr><tr><td rowspan="1" colspan="1">a</td><td rowspan="1" colspan="1">22.5</td><td rowspan="1" colspan="1">19.7 ± 2.1 (18.2–21.1)</td><td rowspan="1" colspan="1">23.4</td><td rowspan="1" colspan="1">22.4 ± 1.0 (20.9–23.3)</td><td rowspan="1" colspan="1">22.6 ± 2.2 (19.7–25)</td></tr><tr><td rowspan="1" colspan="1">b</td><td rowspan="1" colspan="1">3.8</td><td rowspan="1" colspan="1">4.0 ± 0.1 (3.9–4.0)</td><td rowspan="1" colspan="1">3.6</td><td rowspan="1" colspan="1">4.0 ± 0.1 (3.8–4.1)</td><td rowspan="1" colspan="1">4.1 ± 0.3 (3.6–4.5)</td></tr><tr><td rowspan="1" colspan="1">c</td><td rowspan="1" colspan="1">75.4</td><td rowspan="1" colspan="1">73.5 ± 5.9 (69.3–77.6)</td><td rowspan="1" colspan="1">58.9</td><td rowspan="1" colspan="1">69.2 ± 8.2 (57.8–77.2)</td><td rowspan="1" colspan="1">62.9 ± 3.1 (58.8–67.8)</td></tr><tr><td rowspan="1" colspan="1">c’</td><td rowspan="1" colspan="1">0.6</td><td rowspan="1" colspan="1">0.5 ± 0.1 (0.5–0.6)</td><td rowspan="1" colspan="1">0.6</td><td rowspan="1" colspan="1">0.6 ± 0.1 (0.5–0.6)</td><td rowspan="1" colspan="1">0.5 ± 0.03 (0.5–0.6)</td></tr><tr><td rowspan="1" colspan="1">V%</td><td rowspan="1" colspan="1">53</td><td rowspan="1" colspan="1">50.9 ± 1.6 (48.5–52)</td><td rowspan="1" colspan="1">57</td><td rowspan="1" colspan="1">55. 6 ± 1.2 (54–57)</td><td rowspan="1" colspan="1">–</td></tr><tr><td rowspan="1" colspan="1">Lip region diameter</td><td rowspan="1" colspan="1">24</td><td rowspan="1" colspan="1">23.4 ± 0.8 (22–24)</td><td rowspan="1" colspan="1">26</td><td rowspan="1" colspan="1">26.3 ± 0.9 (25–28)</td><td rowspan="1" colspan="1">23.9 ± 1.0 (23–26)</td></tr><tr><td rowspan="1" colspan="1">Odontostyle length</td><td rowspan="1" colspan="1">37</td><td rowspan="1" colspan="1">35.9 ± 0.9 (35–37)</td><td rowspan="1" colspan="1">39</td><td rowspan="1" colspan="1">38.3 ± 0.7 (37.5–39)</td><td rowspan="1" colspan="1">34.5 ± 1.0 (33–36)</td></tr><tr><td rowspan="1" colspan="1">Odontophore length</td><td rowspan="1" colspan="1">42</td><td rowspan="1" colspan="1">42.2 ± 2.0 (40–44)</td><td rowspan="1" colspan="1">42</td><td rowspan="1" colspan="1">43; 43; 43</td><td rowspan="1" colspan="1">50.7 ± 1.8 (48–53.5)</td></tr><tr><td rowspan="1" colspan="1">Guiding ring</td><td rowspan="1" colspan="1">21</td><td rowspan="1" colspan="1">20.7 ± 0.4 (20–21)</td><td rowspan="1" colspan="1">22</td><td rowspan="1" colspan="1">22.5 ± 0.4 (22–23)</td><td rowspan="1" colspan="1">20.1 ± 1.3 (18–21)</td></tr><tr><td rowspan="1" colspan="1">Neck length</td><td rowspan="1" colspan="1">510.5</td><td rowspan="1" colspan="1">491.1 ± 8.4 (484–500)</td><td rowspan="1" colspan="1">443</td><td rowspan="1" colspan="1">470.9 ± 11.9 (458–487)</td><td rowspan="1" colspan="1">422.9 ± 22.8 (388.5–450)</td></tr><tr><td rowspan="1" colspan="6">Body diameter at:</td></tr><tr><td rowspan="1" colspan="1">- Pharynx base</td><td rowspan="1" colspan="1">85</td><td rowspan="1" colspan="1">93.7 ± 10.2 (82.5–103)</td><td rowspan="1" colspan="1">68</td><td rowspan="1" colspan="1">78.3 ± 2.4 (76–81)</td><td rowspan="1" colspan="1">71.7 ± 7.5 (57–77)</td></tr><tr><td rowspan="1" colspan="1">- Mid - body</td><td rowspan="1" colspan="1">86</td><td rowspan="1" colspan="1">101.5 ± 8.3 (91–111)</td><td rowspan="1" colspan="1">68</td><td rowspan="1" colspan="1">84.9 ± 3.5 (80.5–90)</td><td rowspan="1" colspan="1">76.7 ± 10.9 (59–89.5)</td></tr><tr><td rowspan="1" colspan="1">- Anus/cloacal aperture</td><td rowspan="1" colspan="1">45</td><td rowspan="1" colspan="1">51.4 ± 4.9 (48–55)</td><td rowspan="1" colspan="1">43</td><td rowspan="1" colspan="1">50.3 ± 2.4 (47–53)</td><td rowspan="1" colspan="1">50.9 ± 3.6 (45–55)</td></tr><tr><td rowspan="1" colspan="1">Distance vulva to anterior end</td><td rowspan="1" colspan="1">1030</td><td rowspan="1" colspan="1">992.8 ± 14.6 (979–1011)</td><td rowspan="1" colspan="1">912</td><td rowspan="1" colspan="1">1056.8 ± 63.7 (956–1124)</td><td rowspan="1" colspan="1">–</td></tr><tr><td rowspan="1" colspan="1">Prerectum length</td><td rowspan="1" colspan="1">92</td><td rowspan="1" colspan="1">87.3 ± 6.7 (82.5–92)</td><td rowspan="1" colspan="1">93</td><td rowspan="1" colspan="1">98.3 ± 14.4 (89–123)</td><td rowspan="1" colspan="1">–</td></tr><tr><td rowspan="1" colspan="1">Rectum length</td><td rowspan="1" colspan="1">52</td><td rowspan="1" colspan="1">51.8 ± 6.6 (47–56)</td><td rowspan="1" colspan="1">43</td><td rowspan="1" colspan="1">52.7 ± 3.1 (49.5–58)</td><td rowspan="1" colspan="1">–</td></tr><tr><td rowspan="1" colspan="1">Tail length</td><td rowspan="1" colspan="1">26</td><td rowspan="1" colspan="1">26.9 ± 1.2 (26–28)</td><td rowspan="1" colspan="1">27</td><td rowspan="1" colspan="1">28.3 ± 2.5 (26–31)</td><td rowspan="1" colspan="1">27.4 ± 3.0 (22–31)</td></tr><tr><td rowspan="1" colspan="1">Spicule length</td><td rowspan="1" colspan="1">–</td><td rowspan="1" colspan="1">–</td><td rowspan="1" colspan="1">–</td><td rowspan="1" colspan="1"/><td rowspan="1" colspan="1">77.4 ± 5.3 (68–83)</td></tr><tr><td rowspan="1" colspan="1">Ventromedian supplements</td><td rowspan="1" colspan="1">–</td><td rowspan="1" colspan="1">–</td><td rowspan="1" colspan="1">–</td><td rowspan="1" colspan="1"/><td rowspan="1" colspan="1">13–15</td></tr></tbody></table></table-wrap></tp:treatment-sec><ref-list><ref id="B13"><mixed-citation xmlns:xlink="http://www.w3.org/1999/xlink" xlink:type="simple"><person-group><name name-style="western"><surname>Gagarin</surname><given-names>VG</given-names></name></person-group> (<year>1992</year>) <source>The free-living freshwater nematodes of the Soviet Union.</source><publisher-name>Hidrometeoizdat</publisher-name>, <publisher-loc>St. Petersburg</publisher-loc>, <size units="page">152 pp</size>. [In Russian]</mixed-citation></ref><ref id="B12"><mixed-citation xmlns:xlink="http://www.w3.org/1999/xlink" xlink:type="simple"><person-group><name name-style="western"><surname>Furstenberg</surname><given-names>JP</given-names></name><name name-style="western"><surname>Heyns</surname><given-names>J</given-names></name><name name-style="western"><surname>Swart</surname><given-names>A</given-names></name></person-group> (<year>1993</year>) <article-title>Four new species of <italic><tp:taxon-name><tp:taxon-name-part taxon-name-part-type="genus">Labronema</tp:taxon-name-part></tp:taxon-name></italic> Thorne, 1939 from islands in the Western Indian Ocean (<tp:taxon-name><tp:taxon-name-part taxon-name-part-type="phylum">Nematoda</tp:taxon-name-part></tp:taxon-name>: <tp:taxon-name><tp:taxon-name-part taxon-name-part-type="superfamily">Dorylaimoidea</tp:taxon-name-part></tp:taxon-name>).</article-title><source>Nematologica</source><volume>39</volume>: <fpage>450</fpage>–<lpage>465</lpage>. <ext-link xlink:href="10.1163/187529293X00394" ext-link-type="doi" xlink:type="simple">https://doi.org/10.1163/187529293X00394</ext-link></mixed-citation></ref><ref id="B9"><mixed-citation xmlns:xlink="http://www.w3.org/1999/xlink" xlink:type="simple"><person-group><name name-style="western"><surname>Andrássy</surname><given-names>I</given-names></name></person-group> (<year>2011b</year>) Free living nematodes of Seychelles. In: Gerlach J (Ed.) <tp:taxon-name><tp:taxon-name-part taxon-name-part-type="subphylum">Crustacea</tp:taxon-name-part></tp:taxon-name>, <tp:taxon-name><tp:taxon-name-part taxon-name-part-type="phylum">Platyhelminthes</tp:taxon-name-part></tp:taxon-name>, <tp:taxon-name><tp:taxon-name-part taxon-name-part-type="phylum">Nematoda</tp:taxon-name-part></tp:taxon-name>, <tp:taxon-name><tp:taxon-name-part taxon-name-part-type="phylum">Annelida</tp:taxon-name-part></tp:taxon-name> and <tp:taxon-name><tp:taxon-name-part taxon-name-part-type="phylum">Tardigrada</tp:taxon-name-part></tp:taxon-name> of the Seychelles Islands. Siri Scientific Press, Manchester (160 pp), spec p. 15–57.</mixed-citation></ref><ref id="B26"><mixed-citation xmlns:xlink="http://www.w3.org/1999/xlink" xlink:type="simple"><person-group><name name-style="western"><surname>Rahman</surname><given-names>MF</given-names></name><name name-style="western"><surname>Jairajpuri</surname><given-names>MS</given-names></name><name name-style="western"><surname>Ahmad</surname><given-names>I</given-names></name><name name-style="western"><surname>Ahmad</surname><given-names>W</given-names></name></person-group> (<year>1986</year>) <article-title>Two new species of <italic><tp:taxon-name><tp:taxon-name-part taxon-name-part-type="genus">Labronema</tp:taxon-name-part></tp:taxon-name></italic> Thorne, 1939 (<tp:taxon-name><tp:taxon-name-part taxon-name-part-type="phylum">Nematoda</tp:taxon-name-part></tp:taxon-name>: <tp:taxon-name><tp:taxon-name-part taxon-name-part-type="order">Dorylaimida</tp:taxon-name-part></tp:taxon-name>) from India.</article-title><source>Nematologica</source><volume>32</volume>(<issue>4</issue>): <fpage>367</fpage>–<lpage>373</lpage>. <ext-link xlink:href="10.1163/187529286X00264" ext-link-type="doi" xlink:type="simple">https://doi.org/10.1163/187529286X00264</ext-link></mixed-citation></ref><ref id="B33"><mixed-citation xmlns:xlink="http://www.w3.org/1999/xlink" xlink:type="simple"><person-group><name name-style="western"><surname>Thorne</surname><given-names>G</given-names></name></person-group> (<year>1974</year>) <article-title>Nematodes of the Northern Great Plains. Part II. <tp:taxon-name><tp:taxon-name-part taxon-name-part-type="superfamily">Dorylaimoidea</tp:taxon-name-part></tp:taxon-name> in part (<tp:taxon-name><tp:taxon-name-part taxon-name-part-type="phylum">Nemata</tp:taxon-name-part></tp:taxon-name>: <tp:taxon-name><tp:taxon-name-part taxon-name-part-type="class">Adenophorea</tp:taxon-name-part></tp:taxon-name>).</article-title><source>South Dakota State University Agricultural Experiment Station Technical Bulletin</source><volume>41</volume>: <fpage>1</fpage>–<lpage>120</lpage>.</mixed-citation></ref><ref id="B28"><mixed-citation xmlns:xlink="http://www.w3.org/1999/xlink" xlink:type="simple"><person-group><name name-style="western"><surname>Shokoohi</surname><given-names>E</given-names></name><name name-style="western"><surname>Abolafia</surname><given-names>J</given-names></name><name name-style="western"><surname>Mehrabi-Nasab</surname><given-names>A</given-names></name><name name-style="western"><surname>Peña-Santiago</surname><given-names>R</given-names></name></person-group> (<year>2013</year>) <article-title>On the identity of <italic><tp:taxon-name><tp:taxon-name-part taxon-name-part-type="genus">Labronema</tp:taxon-name-part><tp:taxon-name-part taxon-name-part-type="species">vulvapapillatum</tp:taxon-name-part></tp:taxon-name></italic> (Meyl, 1954) Loof &amp; Grootaert, 1981 (<tp:taxon-name><tp:taxon-name-part taxon-name-part-type="order">Dorylaimida</tp:taxon-name-part></tp:taxon-name>, <tp:taxon-name><tp:taxon-name-part taxon-name-part-type="family">Qudsianematidae</tp:taxon-name-part></tp:taxon-name>).</article-title><source>Russian Journal of Nematology</source><volume>21</volume>(<issue>1</issue>): <fpage>31</fpage>–<lpage>40</lpage>.</mixed-citation></ref><ref id="B21"><mixed-citation xmlns:xlink="http://www.w3.org/1999/xlink" xlink:type="simple"><person-group><name name-style="western"><surname>Peña-Santiago</surname><given-names>R</given-names></name><name name-style="western"><surname>Abolafia</surname><given-names>S</given-names></name></person-group> (<year>2019</year>) <article-title>Morphological and molecular characterization of <italic><tp:taxon-name><tp:taxon-name-part taxon-name-part-type="genus">Labronema</tp:taxon-name-part><tp:taxon-name-part taxon-name-part-type="species">montanum</tp:taxon-name-part></tp:taxon-name></italic> sp. n. (<tp:taxon-name><tp:taxon-name-part taxon-name-part-type="order">Dorylaimida</tp:taxon-name-part></tp:taxon-name>, <tp:taxon-name><tp:taxon-name-part taxon-name-part-type="family">Dorylaimidae</tp:taxon-name-part></tp:taxon-name>) from Spain.</article-title><source>Journal of Nematology</source><volume>51</volume>: <fpage>1</fpage>–<lpage>11</lpage>. [e2019-29] <ext-link xlink:href="10.21307/jofnem-2019-029" ext-link-type="doi" xlink:type="simple">https://doi.org/10.21307/jofnem-2019-029</ext-link></mixed-citation></ref><ref id="B34"><mixed-citation xmlns:xlink="http://www.w3.org/1999/xlink" xlink:type="simple"><person-group><name name-style="western"><surname>Vazifeh</surname><given-names>N</given-names></name><name name-style="western"><surname>Niknam</surname><given-names>G</given-names></name><name name-style="western"><surname>Jabbariz</surname><given-names>H</given-names></name><name name-style="western"><surname>Peña-Santiago</surname><given-names>R</given-names></name></person-group> (<year>2023</year>) Morphological and Molecular Characterization of <italic><tp:taxon-name><tp:taxon-name-part taxon-name-part-type="genus">Talanema</tp:taxon-name-part><tp:taxon-name-part taxon-name-part-type="species">eshtiaghii</tp:taxon-name-part></tp:taxon-name></italic> sp. n. (<tp:taxon-name><tp:taxon-name-part taxon-name-part-type="order">Dorylaimida</tp:taxon-name-part></tp:taxon-name>, <tp:taxon-name><tp:taxon-name-part taxon-name-part-type="family">Qudsianematidae</tp:taxon-name-part></tp:taxon-name>) from Iran. Journal of Nematology e2023 55: 1–8. <ext-link xlink:href="10.2478/jofnem-2023-0022" ext-link-type="doi" xlink:type="simple">https://doi.org/10.2478/jofnem-2023-0022</ext-link>.</mixed-citation></ref><ref id="B6"><mixed-citation xmlns:xlink="http://www.w3.org/1999/xlink" xlink:type="simple"><person-group><name name-style="western"><surname>Andrássy</surname><given-names>I</given-names></name></person-group> (<year>1991</year>) <article-title>The superfamily <tp:taxon-name><tp:taxon-name-part taxon-name-part-type="superfamily">Dorylaimoidea</tp:taxon-name-part></tp:taxon-name> (<tp:taxon-name><tp:taxon-name-part taxon-name-part-type="phylum">Nematoda</tp:taxon-name-part></tp:taxon-name>) – a review. Family <tp:taxon-name><tp:taxon-name-part taxon-name-part-type="family">Qudsianematidae</tp:taxon-name-part></tp:taxon-name>, II.</article-title><source>Opuscula Zoologica Budapest</source><volume>24</volume>: <fpage>3</fpage>–<lpage>55</lpage>.</mixed-citation></ref><ref id="B7"><mixed-citation xmlns:xlink="http://www.w3.org/1999/xlink" xlink:type="simple"><person-group><name name-style="western"><surname>Andrássy</surname><given-names>I</given-names></name></person-group> (<year>2009</year>) <source>Free-living nematodes of Hungary. III. Pedozoologica Hungarica n° 5. Hungarian Natural History Museum.</source><publisher-name>Budapest</publisher-name>, <publisher-loc>Hungary</publisher-loc>, <size units="page">608 pp</size>.</mixed-citation></ref><ref id="B25"><mixed-citation xmlns:xlink="http://www.w3.org/1999/xlink" xlink:type="simple"><person-group><name name-style="western"><surname>Peña-Santiago</surname><given-names>R</given-names></name><name name-style="western"><surname>Abolafia</surname><given-names>J</given-names></name><name name-style="western"><surname>Pedram</surname><given-names>M</given-names></name></person-group> (<year>2012</year>) <article-title>New data on <italic><tp:taxon-name><tp:taxon-name-part taxon-name-part-type="genus">Labronemella</tp:taxon-name-part><tp:taxon-name-part taxon-name-part-type="species">labiata</tp:taxon-name-part></tp:taxon-name></italic> Andrássy, 1985 (<tp:taxon-name><tp:taxon-name-part taxon-name-part-type="order">Dorylaimida</tp:taxon-name-part></tp:taxon-name>: <tp:taxon-name><tp:taxon-name-part taxon-name-part-type="family">Qudsianematidae</tp:taxon-name-part></tp:taxon-name>) from Iran, with SEM study and a compendium of the genus.</article-title><source>Zootaxa</source><volume>3271</volume>: <fpage>43</fpage>–<lpage>54</lpage>. <ext-link xlink:href="10.11646/zootaxa.3271.1.4" ext-link-type="doi" xlink:type="simple">https://doi.org/10.11646/zootaxa.3271.1.4</ext-link></mixed-citation></ref><ref id="B8"><mixed-citation xmlns:xlink="http://www.w3.org/1999/xlink" xlink:type="simple"><person-group><name name-style="western"><surname>Andrássy</surname><given-names>I</given-names></name></person-group> (<year>2011a</year>) <article-title>Three new bisexual species of <italic><tp:taxon-name><tp:taxon-name-part taxon-name-part-type="genus">Labronema</tp:taxon-name-part></tp:taxon-name></italic> Thorne, 1939 (<tp:taxon-name><tp:taxon-name-part taxon-name-part-type="phylum">Nematoda</tp:taxon-name-part></tp:taxon-name>: <tp:taxon-name><tp:taxon-name-part taxon-name-part-type="family">Qudsianematidae</tp:taxon-name-part></tp:taxon-name>).</article-title><source>Opuscula Zoologica Budapest</source><volume>43</volume>: <fpage>107</fpage>–<lpage>120</lpage>.</mixed-citation></ref><ref id="B15"><mixed-citation xmlns:xlink="http://www.w3.org/1999/xlink" xlink:type="simple"><person-group><name name-style="western"><surname>Imran</surname><given-names>Z</given-names></name><name name-style="western"><surname>Abolafia</surname><given-names>J</given-names></name><name name-style="western"><surname>Ahmad</surname><given-names>W</given-names></name></person-group> (<year>2021</year>) <article-title>On the identity of <italic><tp:taxon-name><tp:taxon-name-part taxon-name-part-type="genus">Labronema</tp:taxon-name-part><tp:taxon-name-part taxon-name-part-type="species">baqrii</tp:taxon-name-part></tp:taxon-name></italic> Khan, Jairajpuri &amp; Ahmad, 1989 (<tp:taxon-name><tp:taxon-name-part taxon-name-part-type="phylum">Nematoda</tp:taxon-name-part></tp:taxon-name>, <tp:taxon-name><tp:taxon-name-part taxon-name-part-type="order">Dorylaimida</tp:taxon-name-part></tp:taxon-name>) and analysis of the relationships between the genera <italic><tp:taxon-name><tp:taxon-name-part taxon-name-part-type="genus">Labronema</tp:taxon-name-part></tp:taxon-name></italic> Thorne, 1939 and <italic><tp:taxon-name><tp:taxon-name-part taxon-name-part-type="genus">Talanema</tp:taxon-name-part></tp:taxon-name></italic> Andrássy, 1991.</article-title><source>Zoologischer Anzeiger</source><volume>291</volume>: <fpage>102</fpage>–<lpage>112</lpage>. <ext-link xlink:href="10.1016/j.jcz.2021.02.003" ext-link-type="doi" xlink:type="simple">https://doi.org/10.1016/j.jcz.2021.02.003</ext-link></mixed-citation></ref></ref-list></tp:taxon-treatment>
